# Supplementary material for: Zoonotic Source Attribution of Salmonella enterica Serotype Typhimurium Using Genomic Surveillance Data, United States
Source: Emerg Infect Dis. 2019 Jan;25(1):82–91. doi: 10.3201/eid2501.180835 (PMC6302586; doi:10.3201/eid2501.180835)
Supplement: Appendix 1 — Additional tables for zoonotic source attribution of Salmonella enterica serotype Typhimurium using genomic surveillance data, United States. [file 18-0835-Techapp-s1.xlsx]

## Sheet: Appendix Table 1
Appendix Table 1. S. enterica Typhimurium genomes used in the study a,b
Accessions	Lab IDs	Strain IDs	Year	Location	Categoried Sources	Monophasic variant	Population groups	Genome Source	Additional Information
SRX461719	STM932		2012	Philippines	Miscellaneous food		G1	GenomeTrakr
SRR1635099	STM1084		2012	United Kingdom	Human		G1	Other sources in NCBI
SRX396606	STM974		2010	India	Miscellaneous food		G1	GenomeTrakr
SRX481113	STM895		2010	Portugal	Miscellaneous food		G1	GenomeTrakr
SRX736988	STM910		2001	India	Miscellaneous food		G1	GenomeTrakr
SRX592742	STM907		2010	India	Miscellaneous food		G1	GenomeTrakr
SRX603851	STM937		2011	India	Miscellaneous food		G1	GenomeTrakr
SRX604239	STM951		2011	Brazil	Miscellaneous food		G1	GenomeTrakr
SRX750546	STM916		2001	Canada	Miscellaneous food		G1	GenomeTrakr
SRX800884	STM955		2004	India	Miscellaneous food		G1	GenomeTrakr
SRX534171	STM956		2011	Bangladesh	Miscellaneous food		G1	GenomeTrakr
SRX380147	STM892		2011	Taiwan	Miscellaneous food		G1	GenomeTrakr
SRX499452	STM950		2011	China	Miscellaneous food		G1	GenomeTrakr
SRX534242	STM889		2011	Vietnam	Miscellaneous food		G1	GenomeTrakr
SRX380171	STM886		2011	Taiwan	Miscellaneous food		G1	GenomeTrakr
SRX483234	STM952		2011	Thailand	Miscellaneous food		G1	GenomeTrakr
ERR024394	STM1136		2008	United Kingdom	Human		G2a	Other sources in NCBI
SRR7084742	STM1038	57-2122	1957	MN,USA	Poultry		G2a	CDC
SRX534252	STM859		2003	AR,USA	Swine		G2a	GenomeTrakr
SRX332892	STM925		2006	NY,USA	Swine		G2a	GenomeTrakr
SRX506588	STM650		2006	VA,USA	Swine		G2a	GenomeTrakr
SRX672523	STM778		2003	NC,USA	Swine		G2a	GenomeTrakr
SRX626721	STM826		2002	MN,USA	Swine		G2a	GenomeTrakr
SRX689982	STM841		2003	MN,USA	Swine		G2a	GenomeTrakr
ERR024404	STM1149		2009	United Kingdom	Human		G2a	Other sources in NCBI
ERR024406	STM1137		2008	United Kingdom	Human		G2a	Other sources in NCBI
SRX869041	STM659		2011	Belgium	Swine		G2a	GenomeTrakr
SRX869035	STM657		2009	Belgium	Swine		G2a	GenomeTrakr
SRX869036	STM656		2009	Belgium	Swine		G2a	GenomeTrakr
SRX869043	STM651		2008	Belgium	Swine		G2a	GenomeTrakr
SRX869042	STM658		2011	Belgium	Swine		G2a	GenomeTrakr
SRX869044	STM654		2009	Belgium	Swine		G2a	GenomeTrakr
SRX869034	STM653		2008	Belgium	Swine		G2a	GenomeTrakr
SRX610846	STM888		2013	China	Miscellaneous food		G2a	GenomeTrakr
SRX814844	STM891		2011	China	Miscellaneous food		G2a	GenomeTrakr
SRX973571	STM1257		2007	Vietnam	Miscellaneous food		G2a	GenomeTrakr
SRX973531	STM1226		2007	FL,USA	Miscellaneous food		G2a	GenomeTrakr
ERR024391	STM1143		2009	United Kingdom	Human		G2a	Other sources in NCBI
ERR024396	STM1145		2009	United Kingdom	Human		G2a	Other sources in NCBI
SRX869037	STM655		2009	Belgium	Swine		G2a	GenomeTrakr
SRR1635123	STM1087		2012	United Kingdom	Human	4,[5],12:i:-	G2a	Other sources in NCBI
SRX869040	STM652		2008	Belgium	Swine		G2a	GenomeTrakr
SRR1635109	STM1085		2012	United Kingdom	Human	4,[5],12:i:-	G2a	Other sources in NCBI
SRX643196	STM1196		2010	ID,USA	Human	4,[5],12:i:-	G2a	CDC-pulsenet
SRX643197	STM1197		2011	CA,USA	Human	4,[5],12:i:-	G2a	CDC-pulsenet
SRX643201	STM1201		2012	HI,USA	Human	4,[5],12:i:-	G2a	CDC-pulsenet
SRX643203	STM1203		2013	NV,USA	Human	4,[5],12:i:-	G2a	CDC-pulsenet
SRX643198	STM1198		2011	CA,USA	Human	4,[5],12:i:-	G2a	CDC-pulsenet
SRX643204	STM1204		2013	TX,USA	Human	4,[5],12:i:-	G2a	CDC-pulsenet
SRX643202	STM1202		2012	CA,USA	Human	4,[5],12:i:-	G2a	CDC-pulsenet
SRX860756	STM586		2014	WA,USA	Other	4,[5],12:i:-	G2a	GenomeTrakr
SRX643200	STM1200		2012	MN,USA	Swine	4,[5],12:i:-	G2a	CDC-pulsenet
SRR7084741	STM1027	2012K-0462	2012	TX,USA	Human	4,[5],12:i:-	G2a	CDC
SRX643199	STM1199		2011	NH,USA	Human	4,[5],12:i:-	G2a	CDC-pulsenet
SRX643195	STM1195		2010	MA,USA	Human	4,[5],12:i:-	G2a	CDC-pulsenet
SRR7084744	STM995	2010K-2526	2010	NH,USA	Bovine	4,[5],12:i:-	G2a	CDC	Cattle contact verified
SRR7084743	STM1075	2010K-2525	2010	NH,USA	Bovine	4,[5],12:i:-	G2a	CDC	Cattle contact verified
SRR7084738	STM996	2010K-2578	2010	ME,USA	Bovine	4,[5],12:i:-	G2a	CDC	Cattle contact verified
SRX391925	STM470		2010	ME,USA	Bovine	4,[5],12:i:-	G2a	GenomeTrakr
SRR7084737	STM978	2010K-2637	2010	ME,USA	Bovine	4,[5],12:i:-	G2a	CDC
SRR7084740	STM1047	81-0876	1981	AK,USA	Human	4,[5],12:i:-	G2b	CDC
SRX973491	STM1209		2007	Vietnam	Miscellaneous food		G2b	GenomeTrakr
SRX649248	STM533		2007	WA,USA	Other		G2b	GenomeTrakr
SRX529450	STM531		2008	MN,USA	Other		G2b	GenomeTrakr
SRR7084739	STM1040	61-3662	1961	OH,USA	Other		G2b	CDC
SRX476532	STM970		2005	VA,USA	Poultry		G2b	GenomeTrakr
SRX492499	STM152		2013	IL,USA	Poultry		G2b	GenomeTrakr
SRX476368	STM100		2011	NY,USA	Poultry		G2b	GenomeTrakr
SRX824535	STM047		2003	CT,USA	Poultry		G2b	NARMS
SRX810245	STM049		2003	CT,USA	Poultry		G2b	NARMS
SRX581772	STM128		2004	NY,USA	Poultry		G2b	NARMS
SRX769323	STM086		2005	MD,USA	Poultry		G2b	NARMS
SRX755975	STM060		2005	CT,USA	Poultry		G2b	NARMS
SRX769315	STM087		2005	MD,USA	Poultry		G2b	NARMS
SRX495451	STM159		2002	CT,USA	Poultry		G2b	NARMS
SRX955792	STM1244		2005	NY,USA	Poultry		G2b	NARMS
SRX769308	STM088		2005	MD,USA	Poultry		G2b	NARMS
SRX553302	STM056		2004	CT,USA	Poultry		G2b	NARMS
SRX824525	STM048		2003	CT,USA	Poultry		G2b	NARMS
SRX553390	STM053		2004	CT,USA	Poultry		G2b	NARMS
SRX462063	STM103		2009	NY,USA	Poultry		G2b	GenomeTrakr
SRX1024592	STM1208		2007	NY,USA	Poultry		G2b	NARMS
SRX756902	STM129		2005	NY,USA	Poultry		G2b	NARMS
SRX885399	STM1219		2006	CT,USA	Poultry		G2b	NARMS
SRX534188	STM112		2009	NY,USA	Poultry		G2b	GenomeTrakr
SRX756877	STM059		2005	CT,USA	Poultry		G2b	NARMS
SRX765970	STM263		2012	VA,USA	Wild bird		G2b	GenomeTrakr
SRX757350	STM267		2011	VA,USA	Wild bird		G2b	GenomeTrakr
SRX807332	STM257		2012	VA,USA	Wild bird		G2b	GenomeTrakr
SRX675700	STM123		2004	NY,USA	Poultry		G2b	NARMS
SRX553381	STM054		2004	CT,USA	Poultry		G2b	NARMS
SRX553234	STM058		2004	CT,USA	Poultry		G2b	NARMS
SRX885383	STM1238		2006	CT,USA	Poultry		G2b	NARMS
SRX483691	STM038		2013	KY,USA	Poultry		G2b	GenomeTrakr
SRX492546	STM180		2013	KY,USA	Poultry		G2b	GenomeTrakr
SRX652317	STM126		2004	NY,USA	Poultry		G2b	NARMS
SRX862247	STM1237		2005	GA,USA	Poultry		G2b	NARMS
SRX708052	STM130		2005	NY,USA	Poultry		G2b	NARMS
SRX824547	STM046		2003	CT,USA	Poultry		G2b	NARMS
SRX495427	STM160		2002	CT,USA	Poultry		G2b	NARMS
SRX553397	STM052		2004	CT,USA	Poultry		G2b	NARMS
SRX807339	STM256		2012	VA,USA	Wild bird		G2b	GenomeTrakr
SRX755951	STM061		2005	CT,USA	Poultry		G2b	NARMS
SRX553447	STM050		2004	CT,USA	Poultry		G2b	NARMS
SRX885373	STM1235		2006	CT,USA	Poultry		G2b	NARMS
SRX885391	STM1214		2006	CT,USA	Poultry		G2b	NARMS
SRX699575	STM073		2004	MD,USA	Poultry		G2b	NARMS
SRX955789	STM1250		2005	NY,USA	Poultry		G2b	NARMS
SRX332929	STM111		2008	NY,USA	Poultry		G2b	GenomeTrakr
CP006048	STM1094		2011	NY,USA	Poultry		G2b	Other sources in NCBI	Complete genome
SRX1022970	STM1239		2007	NY,USA	Poultry		G2b	NARMS
SRX1024616	STM1210		2007	NY,USA	Poultry		G2b	NARMS
SRX476703	STM110		2011	NY,USA	Poultry		G2b	GenomeTrakr
SRX553293	STM945		2013	VA,USA	Miscellaneous food		G2b	GenomeTrakr
SRX492494	STM039		2013	VA,USA	Poultry		G2b	GenomeTrakr
SRX1024585	STM1221		2007	NY,USA	Poultry		G2b	NARMS
SRX332909	STM109		2007	NY,USA	Poultry		G2b	GenomeTrakr
SRX885853	STM1253		2004	CT,USA	Poultry		G2b	NARMS
SRX878535	STM1236		2004	CT,USA	Poultry		G2b	NARMS
SRX885854	STM1254		2004	CT,USA	Poultry		G2b	NARMS
SRX675659	STM125		2004	NY,USA	Poultry		G2b	NARMS
SRX699573	STM074		2004	MD,USA	Poultry		G2b	NARMS
SRX699572	STM075		2004	MD,USA	Poultry		G2b	NARMS
SRX999534	STM1259		2006	MD,USA	Poultry		G2b	NARMS
SRX332920	STM114		2008	NY,USA	Poultry		G2b	GenomeTrakr
SRX332887	STM116		2006	NY,USA	Poultry		G2b	GenomeTrakr
SRX963738	STM1224		2006	MD,USA	Poultry		G2b	NARMS
SRX390193	STM879		2012	VA,USA	Other		G2b	GenomeTrakr
SRX796853	STM258		2012	VA,USA	Wild bird		G2b	GenomeTrakr
SRX895217	STM1260		2006	CT,USA	Poultry		G2b	NARMS
SRX690846	STM084		2004	MD,USA	Poultry		G2b	NARMS
SRX963732	STM1222		2006	MD,USA	Poultry		G2b	NARMS
SRX853470	STM1230		2005	CT,USA	Poultry		G2b	NARMS
SRX765974	STM262		2012	VA,USA	Wild bird		G2b	GenomeTrakr
SRX699565	STM078		2004	MD,USA	Poultry		G2b	NARMS
SRX699564	STM079		2004	MD,USA	Poultry		G2b	NARMS
SRX700239	STM132		2005	NY,USA	Poultry		G2b	NARMS
SRX699567	STM077		2004	MD,USA	Poultry		G2b	NARMS
SRX955793	STM1243		2005	NY,USA	Poultry		G2b	NARMS
SRX332875	STM117		2005	NY,USA	Poultry		G2b	GenomeTrakr
SRX476659	STM118		2011	NY,USA	Poultry		G2b	GenomeTrakr
SRX461983	STM097		2010	MN,USA	Poultry		G2b	GenomeTrakr
SRX461776	STM096		2010	MN,USA	Poultry		G2b	GenomeTrakr
SRX377424	STM099		2010	NM,USA	Poultry		G2b	GenomeTrakr
SRX461952	STM178		2009	MN,USA	Poultry		G2b	GenomeTrakr
SRX973625	STM1207		2007	MN,USA	Poultry		G2b	NARMS
SRX467161	STM151		2009	MN,USA	Poultry		G2b	GenomeTrakr
SRX553301	STM057		2004	CT,USA	Poultry		G2b	NARMS
SRX743814	STM089		2005	MD,USA	Poultry		G2b	NARMS
SRX878615	STM1205		2004	CT,USA	Poultry		G2b	NARMS
SRX690852	STM083		2004	MD,USA	Poultry		G2b	NARMS
SRX838870	STM119		2003	NY,USA	Poultry		G2b	NARMS
SRX955781	STM1251		2005	NY,USA	Poultry		G2b	NARMS
SRX1015997	STM1231		2006	MD,USA	Poultry		G2b	NARMS
SRX1001019	STM1256		2006	MD,USA	Poultry		G2b	NARMS
SRX332900	STM104		2006	NY,USA	Poultry		G2b	GenomeTrakr
SRX332918	STM102		2007	NY,USA	Poultry		G2b	GenomeTrakr
SRX963734	STM1223		2006	MD,USA	Poultry		G2b	NARMS
SRX701725	STM072		2004	MD,USA	Poultry		G2b	NARMS
SRX332945	STM115		2008	NY,USA	Poultry		G2b	GenomeTrakr
SRX958119	STM1234		2006	ME,USA	Poultry		G2b	GenomeTrakr
SRX765978	STM261		2012	VA,USA	Wild bird		G2b	GenomeTrakr
SRX885363	STM1225		2006	CT,USA	Poultry		G2b	NARMS
SRX553416	STM051		2004	CT,USA	Poultry		G2b	NARMS
SRX699560	STM082		2004	MD,USA	Poultry		G2b	NARMS
SRX955791	STM1242		2005	NY,USA	Poultry		G2b	NARMS
SRX675690	STM124		2004	NY,USA	Poultry		G2b	NARMS
SRX679145	STM134		2010	PA,USA	Poultry		G2b	GenomeTrakr
SRX679175	STM133		2010	PA,USA	Poultry		G2b	GenomeTrakr
SRX699563	STM080		2004	MD,USA	Poultry		G2b	NARMS
SRX895253	STM1218		2006	CT,USA	Poultry		G2b	NARMS
SRX462182	STM101		2009	NY,USA	Poultry		G2b	GenomeTrakr
SRX495378	STM162		2002	CT,USA	Poultry		G2b	NARMS
SRX495384	STM161		2002	CT,USA	Poultry		G2b	NARMS
SRX461715	STM105		2010	NY,USA	Poultry		G2b	GenomeTrakr
SRX663093	STM063		2005	CT,USA	Poultry		G2b	NARMS
SRX553380	STM055		2004	CT,USA	Poultry		G2b	NARMS
SRX377432	STM030		2012	MN,USA	Other		G2b	GenomeTrakr
SRX461708	STM107		2009	NY,USA	Poultry		G2b	GenomeTrakr
SRX332907	STM037		2007	NY,USA	Poultry		G2b	GenomeTrakr
SRX476683	STM113		2010	NY,USA	Poultry		G2b	GenomeTrakr
SRX483721	STM154		2013	VA,USA	Poultry		G2b	GenomeTrakr
SRX492500	STM153		2013	ME,USA	Poultry		G2b	GenomeTrakr
SRX483193	STM106		2012	NY,USA	Poultry		G2b	GenomeTrakr
SRX377990	STM095		2013	MN,USA	Poultry		G2b	GenomeTrakr
SRX554485	STM205		2007	WA,USA	Wild bird		G2a	GenomeTrakr
SRR7084746	STM1008	2009K-0405	2004	Denmark	Human		G5a	CDC
ERR023815	STM1101		1946	Denmark	Human		G5a	Other sources in NCBI
ERR024405	STM1150		2009	United Kingdom	Human		G5a	Other sources in NCBI
SRX385842	STM906		2011	France	Miscellaneous food		G5a	GenomeTrakr
SRX461713	STM203		2009	MN,USA	Wild bird		G3a	GenomeTrakr
SRX745444	STM915		2001	India	Miscellaneous food		G3a	GenomeTrakr
SRX380161	STM936		2011	India	Miscellaneous food		G3a	GenomeTrakr
SRX999659	STM1246		2007	NM,USA	Poultry		G3a	NARMS
SRX529474	STM235		2010	MN,USA	Wild bird		G3a	GenomeTrakr
SRX462009	STM273		2010	MN,USA	Wild bird		G3a	GenomeTrakr
SRX878581	STM1217		2008	Vietnam	Miscellaneous food		G3a	GenomeTrakr
SRX755948	STM189		2010	China	Poultry		G3a	GenomeTrakr
SRX755973	STM188		2010	China	Poultry		G3a	GenomeTrakr
SRX755947	STM190		2010	China	Poultry		G3a	GenomeTrakr
ERR024388	STM1142		2009	United Kingdom	Human		G3a	Other sources in NCBI
SRX426110	STM909		2011	India	Miscellaneous food		G3a	GenomeTrakr
SRX426122	STM908		2011	India	Miscellaneous food		G3a	GenomeTrakr
SRX726522	STM949		2009	Mexico	Miscellaneous food		G3a	GenomeTrakr
SRR7084745	STM1023	2011K-1499	2011	AL,USA	Human		G3a	CDC
SRX736996	STM971		2001	Mexico	Miscellaneous food		G3a	GenomeTrakr
SRX734181	STM898		2008	Mexico	Miscellaneous food		G3a	GenomeTrakr
SRX734174	STM897		2008	Mexico	Miscellaneous food		G3a	GenomeTrakr
ERR024770	STM1121		2001	Mozambique	Human		G3b	Other sources in NCBI
ERR024423	STM1127		2002	Mozambique	Human		G3b	Other sources in NCBI
ERR024415	STM1117		2001	Mozambique	Human		G3b	Other sources in NCBI
ERR024765	STM1119		2001	Mozambique	Human		G3b	Other sources in NCBI
ERR024769	STM1120		2001	Mozambique	Human		G3b	Other sources in NCBI
ERR024422	STM1118		2001	Mozambique	Human		G3b	Other sources in NCBI
ERR024801	STM1122		2001	Mozambique	Human		G3b	Other sources in NCBI
ERR024796	STM1110		1991	Democratic Republic of the Congo	Human		G3b	Other sources in NCBI
ERR024798	STM1111		1991	Democratic Republic of the Congo	Human		G3b	Other sources in NCBI
ERR024782	STM1109		1991	Democratic Republic of the Congo	Human		G3b	Other sources in NCBI
ERR024780	STM1115		1998	Uganda	Human		G3b	Other sources in NCBI
ERR024791	STM1130		2002	Uganda	Human		G3b	Other sources in NCBI
ERR024779	STM1129		2002	Uganda	Human		G3b	Other sources in NCBI
ERR024784	STM1134		2003	Uganda	Human		G3b	Other sources in NCBI
SRR7084704	STM1030	2012K-1534	2010	NY,USA	Human		G3b	CDC
ERR024789	STM1112		1991	Democratic Republic of the Congo	Human		G3b	Other sources in NCBI
ERR024766	STM1108		1988	Democratic Republic of the Congo	Human		G3b	Other sources in NCBI
ERR024788	STM1114		1992	Democratic Republic of the Congo	Human		G3b	Other sources in NCBI
ERR024797	STM1113		1991	Democratic Republic of the Congo	Human		G3b	Other sources in NCBI
ERR024795	STM1131		2002	Uganda	Human		G3b	Other sources in NCBI
ERR023811	STM1125		2002	Mali	Human		G3b	Other sources in NCBI
ERR023809	STM1123		2002	Mali	Human		G3b	Other sources in NCBI
ERR023812	STM1126		2002	Mali	Human		G3b	Other sources in NCBI
ERR023805	STM1132		2003	Mali	Human		G3b	Other sources in NCBI
FN424405	STM1092		2004	Malawi	Human		G3b	Other sources in NCBI	Complete genome
ERR024800	STM1135		2004	Mozambique	Human		G3b	Other sources in NCBI
ERR024424	STM1128		2002	Mozambique	Human		G3b	Other sources in NCBI
ERR024420	STM1133		2003	Mozambique	Human		G3b	Other sources in NCBI
ERR023810	STM1124		2002	Mali	Human		G3b	Other sources in NCBI
ERR024774	STM1155		2010	Nigeria	Human		G3b	Other sources in NCBI
ERR024772	STM1140		2009	Nigeria	Human		G3b	Other sources in NCBI
ERR024775	STM1156		2010	Nigeria	Human		G3b	Other sources in NCBI
SRX476724	STM868		2010	Egypt	Miscellaneous food		G4a	GenomeTrakr
SRX529487	STM818		2010	MN,USA	Swine		G4a	GenomeTrakr
ERR024410	STM1153		2009	United Kingdom	Human		G4a	Other sources in NCBI
SRR1635112	STM1086		2012	United Kingdom	Human		G4a	Other sources in NCBI
ERR024407	STM1151		2009	United Kingdom	Human		G4a	Other sources in NCBI
ERR024417	STM1139		2008	United Kingdom	Human		G4a	Other sources in NCBI
ERR024400	STM1147		2009	United Kingdom	Human		G4a	Other sources in NCBI
ERR024413	STM1138		2008	United Kingdom	Human		G4a	Other sources in NCBI
SRX1022631	STM1263		2006	Egypt	Miscellaneous food		G4a	GenomeTrakr
SRX958108	STM1228		2007	NY,USA	Miscellaneous food		G4a	GenomeTrakr
SRX495419	STM946		2007	MN,USA	Miscellaneous food		G4a	GenomeTrakr
SRR7084703	STM1044	70-1305	1970	MA,USA	Human		G4a	CDC
ERR023816	STM1102		1946	Sweden	Other		G4a	Other sources in NCBI
SRX857642	STM887		2006	Canada	Miscellaneous food		G4a	GenomeTrakr
SRR7084702	STM1007	07-0554	2007	NM,USA	Other		G4a	CDC
SRX575111	STM540		2012	MN,USA	Other		G4b	GenomeTrakr
SRX635054	STM182		2014	FL,USA	Human		G4b	GenomeTrakr
SRX529447	STM581		2010	MN,USA	Other		G4b	GenomeTrakr
SRX462191	STM557		2010	MN,USA	Other		G4b	GenomeTrakr
SRX708942	STM905		2013	Taiwan	Miscellaneous food		G4b	GenomeTrakr
SRX476655	STM565		2006	VA,USA	Other		G4b	GenomeTrakr
SRX547115	STM215		2007	WA,USA	Wild bird		G4b	GenomeTrakr
SRR7084701	STM1071	MI_07ST000265	2007	MI,USA	Human		G4b	CDC
SRX717746	STM896		2011	Mexico	Miscellaneous food		G4b	GenomeTrakr
SRX749841	STM626		2004	MN,USA	Other		G4b	GenomeTrakr
SRX520584	STM457		2006	MN,USA	Bovine		G4b	GenomeTrakr
SRX592975	STM580		2002	MN,USA	Other		G4b	GenomeTrakr
SRX592977	STM579		2002	MN,USA	Other		G4b	GenomeTrakr
SRX332865	STM207		2005	NY,USA	Wild bird		G4b	GenomeTrakr
SRR7084700	STM1048	81-1634	1981	MD,USA	Human		G4b	CDC
SRX332862	STM211		2004	NY,USA	Wild bird		G4b	GenomeTrakr
SRX424965	STM208		2009	NY,USA	Wild bird		G4b	GenomeTrakr
SRX332869	STM210		2005	NY,USA	Wild bird		G4b	GenomeTrakr
SRX332861	STM255		2004	NY,USA	Wild bird		G4b	GenomeTrakr
SRX332860	STM209		2004	NY,USA	Wild bird		G4b	GenomeTrakr
SRX649264	STM864		2007	ID,USA	Other		G4b	GenomeTrakr
SRX641645	STM571		2007	WA,USA	Other		G4b	GenomeTrakr
SRX641629	STM244		2007	WA,USA	Wild bird		G4b	GenomeTrakr
SRX575097	STM237		2002	MN,USA	Wild bird		G4b	GenomeTrakr
SRX702347	STM239		2003	MN,USA	Wild bird		G4b	GenomeTrakr
SRX476711	STM535		2004	ID,USA	Other		G4b	GenomeTrakr
SRX332921	STM254		2008	NY,USA	Wild bird		G4b	GenomeTrakr
SRX332924	STM253		2008	NY,USA	Wild bird		G4b	GenomeTrakr
SRX332885	STM252		2006	NY,USA	Wild bird		G4b	GenomeTrakr
SRX424897	STM249		2009	NY,USA	Wild bird		G4b	GenomeTrakr
SRX424999	STM206		2009	NY,USA	Wild bird		G4b	GenomeTrakr
SRX424978	STM250		2009	NY,USA	Wild bird		G4b	GenomeTrakr
SRX590677	STM220		2007	WA,USA	Wild bird		G4b	GenomeTrakr
SRX590684	STM218		2007	WA,USA	Wild bird		G4b	GenomeTrakr
SRX821387	STM229		2005	MN,USA	Wild bird		G4b	GenomeTrakr
SRX590681	STM219		2007	WA,USA	Wild bird		G4b	GenomeTrakr
SRX653547	STM269		2007	WA,USA	Wild bird		G4b	GenomeTrakr
SRX590685	STM247		2007	WA,USA	Wild bird		G4b	GenomeTrakr
SRX590690	STM217		2007	WA,USA	Wild bird		G4b	GenomeTrakr
SRX590683	STM020		2007	WA,USA	Other		G4b	GenomeTrakr
SRX590689	STM246		2007	WA,USA	Wild bird		G4b	GenomeTrakr
SRX672525	STM022		2007	WA,USA	Other		G4b	GenomeTrakr
SRX461963	STM628		2009	MN,USA	Other		G4b	GenomeTrakr
SRX821390	STM272		2005	MN,USA	Wild bird		G4b	GenomeTrakr
SRX838792	STM627		2005	MN,USA	Other		G4b	GenomeTrakr
SRX652656	STM216		2007	WA,USA	Wild bird		G4b	GenomeTrakr
SRX649214	STM624		2007	WA,USA	Other		G4b	GenomeTrakr
SRX649183	STM226		2007	WA,USA	Wild bird		G4b	GenomeTrakr
SRX641524	STM245		2007	WA,USA	Wild bird		G4b	GenomeTrakr
SRX838804	STM223		2005	MN,USA	Wild bird		G4b	GenomeTrakr
ERR024392	STM1144		2009	United Kingdom	Human		G5a	Other sources in NCBI
ERR023818	STM1098		1943	Denmark	Other		G5a	Other sources in NCBI
ERR024387	STM1141		2009	United Kingdom	Human		G5a	Other sources in NCBI
SRX1011013	STM1216		2012	Argentina	Human		G5a	GenomeTrakr
SRR7084699	STM1050	90-0387	1990	Guam	Human		G5a	CDC
SRR7084698	STM1001	62-5620	1962	AR,USA	Human		G5a	CDC
SRX547072	STM508		2006	WA,USA	Bovine		G5a	GenomeTrakr
SRX547064	STM293		2006	OR,USA	Bovine		G5a	GenomeTrakr
SRX555546	STM421		2006	WA,USA	Bovine		G5a	GenomeTrakr
SRX554427	STM424		2006	WA,USA	Bovine		G5a	GenomeTrakr
SRX547053	STM428		2006	WA,USA	Bovine		G5a	GenomeTrakr
SRX554433	STM423		2006	WA,USA	Bovine		G5a	GenomeTrakr
ERR024409	STM1152		2009	United Kingdom	Human		G5a	Other sources in NCBI
FQ312003	STM1157		NA	NA	Other		G5a	Other sources in NCBI	Complete genome
CP002487	STM1089		NA	NA	Other		G5a	Other sources in NCBI	Complete genome
ERR023823	STM1099		1945	Chile	Human		G5a	Other sources in NCBI
ERR023824	STM1097		1938	Sweden	Other		G5a	Other sources in NCBI
ERR023822	STM1100		1946	Denmark	Wild bird		G5a	Other sources in NCBI
CP003386	STM1090		NA	NA	Human		G5a	Other sources in NCBI	Complete genome
SRR7084697	STM1024	2011K-1541	2011	GA,USA	Human	4,[5],12:i:-	G5a	CDC
SRR7084706	STM1042	69-2252	1969	MO,USA	Poultry	4,[5],12:i:-	G5a	CDC
SRR7084705	STM1014	2010K-1355	2010	CT,USA	Human		G5a	CDC
SRX529505	STM336		2008	MN,USA	Bovine		G5a	GenomeTrakr
SRX476719	STM664		2007	MN,USA	Swine		G5a	GenomeTrakr
SRX749265	STM068		2003	MD,USA	Poultry		G5a	NARMS
SRX707399	STM070		2003	MD,USA	Poultry		G5a	NARMS
SRX707395	STM071		2003	MD,USA	Poultry		G5a	NARMS
SRX749259	STM069		2003	MD,USA	Poultry		G5a	NARMS
SRX626714	STM450		2002	MN,USA	Bovine		G5a	GenomeTrakr
SRX696125	STM601		2003	MN,USA	Human		G5a	GenomeTrakr
SRX696030	STM616		2001	MN,USA	Human		G5a	GenomeTrakr
SRX696027	STM617		2001	MN,USA	Human		G5a	GenomeTrakr
SRX696087	STM614		2001	MN,USA	Human		G5a	GenomeTrakr
SRX699084	STM620		2001	MN,USA	Human		G5a	GenomeTrakr
SRX575133	STM222		2001	MN,USA	Wild bird		G5a	GenomeTrakr
SRX699130	STM613		2001	MN,USA	Human		G5a	GenomeTrakr
SRX699070	STM873		2001	MN,USA	Other		G5a	GenomeTrakr
SRX575071	STM440		2002	MN,USA	Bovine		G5a	GenomeTrakr
SRX696172	STM621		2001	MN,USA	Human		G5a	GenomeTrakr
SRX696196	STM615		2001	MN,USA	Human		G5a	GenomeTrakr
SRX701713	STM618		2001	MN,USA	Human		G5a	GenomeTrakr
SRX575128	STM439		2002	MN,USA	Bovine		G5a	GenomeTrakr
SRX696035	STM619		2001	MN,USA	Human		G5a	GenomeTrakr
SRX529443	STM649		2009	MN,USA	Swine		G5b	GenomeTrakr
SRX641654	STM204		2007	WA,USA	Wild bird		G5b	GenomeTrakr
ERR023807	STM1103		1946	Sweden	Wild bird		G5b	Other sources in NCBI
SRX626725	STM268		2002	MN,USA	Wild bird		G5b	GenomeTrakr
SRX620809	STM236		2002	MN,USA	Wild bird		G5b	GenomeTrakr
SRX592979	STM242		2002	MN,USA	Wild bird		G5b	GenomeTrakr
SRX853492	STM232		2004	MN,USA	Wild bird		G5b	GenomeTrakr
SRX620815	STM233		2002	MN,USA	Wild bird		G5b	GenomeTrakr
SRX672526	STM221		2003	MN,USA	Wild bird		G5b	GenomeTrakr
SRX690894	STM213		2003	MN,USA	Wild bird		G5b	GenomeTrakr
SRX690002	STM231		2003	MN,USA	Wild bird		G5b	GenomeTrakr
SRX672506	STM212		2003	MN,USA	Wild bird		G5b	GenomeTrakr
SRX575075	STM225		2002	MN,USA	Wild bird		G5b	GenomeTrakr
SRX620801	STM647		2002	MN,USA	Other		G6	GenomeTrakr
SRX758459	STM462		2004	MN,USA	Bovine		G6	GenomeTrakr
SRX849085	STM542		2005	MN,USA	Other		G6	GenomeTrakr
SRX704005	STM519		2003	MN,USA	Bovine		G6	GenomeTrakr
SRX541180	STM490		2003	WI,USA	Bovine		G6	GenomeTrakr
SRX554412	STM513		2003	WI,USA	Bovine		G6	GenomeTrakr
SRX749856	STM463		2004	MN,USA	Bovine		G6	GenomeTrakr
SRX569724	STM448		2001	MN,USA	Bovine		G6	GenomeTrakr
SRX893800	STM1164		2006	MN,USA	Bovine		G6	GenomeTrakr
SRX467125	STM483		2008	MN,USA	Bovine		G6	GenomeTrakr
SRX529503	STM330		2008	MN,USA	Bovine		G6	GenomeTrakr
SRX610836	STM442		2002	MN,USA	Bovine		G6	GenomeTrakr
SRX554404	STM1159		2000	MN,USA	Bovine		G6	GenomeTrakr
SRX758471	STM479		2004	MN,USA	Bovine		G6	GenomeTrakr
SRX732848	STM478		2003	MN,USA	Bovine		G6	GenomeTrakr
SRX532261	STM485		2003	MN,USA	Bovine		G6	GenomeTrakr
SRX569431	STM1162		2001	MN,USA	Bovine		G6	GenomeTrakr
SRX717703	STM771		2003	MN,USA	Swine		G6	GenomeTrakr
SRX758488	STM758		2004	MN,USA	Swine		G6	GenomeTrakr
SRX569439	STM283		2007	WA,USA	Bovine		G6	GenomeTrakr
SRX468930	STM755		2008	MN,USA	Swine		G6	GenomeTrakr
SRX569844	STM447		2001	MN,USA	Bovine		G6	GenomeTrakr
SRX581733	STM554		2008	NY,USA	Bovine		G6	GenomeTrakr
SRX581719	STM555		2008	NY,USA	Bovine		G6	GenomeTrakr
SRX575122	STM552		2008	NY,USA	Bovine		G6	GenomeTrakr
SRX575054	STM553		2008	NY,USA	Bovine		G6	GenomeTrakr
SRX553396	STM550		2008	NY,USA	Bovine		G6	GenomeTrakr
SRX575125	STM551		2008	NY,USA	Bovine		G6	GenomeTrakr
SRX553446	STM549		2008	NY,USA	Bovine		G6	GenomeTrakr
SRX575120	STM438		2001	MN,USA	Bovine		G6	GenomeTrakr
SRR7084755	STM1022	2011K-0484	2010	NY,USA	Other		G6	CDC	Water frog outbreak
SRR7084756	STM993	2009K-1919	2009	NM,USA	Other		G6	CDC	Water frog outbreak
SRR7084753	STM977	2009K-1868	2009	OH,USA	Other		G6	CDC	Water frog outbreak
SRX498190	STM630		2009	OH,USA	Other		G6	GenomeTrakr
SRR7084754	STM992	2009K-1828	2008	UT,USA	Human		G6	CDC
SRR7084751	STM1010	2009K-1693	2009	OH,USA	Other		G6	CDC	Water frog outbreak
SRX467150	STM480		2008	MN,USA	Bovine		G6	GenomeTrakr
SRX476722	STM305		2006	VA,USA	Bovine		G6	GenomeTrakr
SRX569432	STM1176		2001	MN,USA	Bovine		G6	GenomeTrakr
SRX799133	STM516		2004	MN,USA	Bovine		G6	GenomeTrakr
SRX732825	STM451		2003	MN,USA	Bovine		G6	GenomeTrakr
SRX523548	STM437		2006	MN,USA	Bovine		G6	GenomeTrakr
SRX476376	STM467		2007	MN,USA	Bovine		G6	GenomeTrakr
SRX641621	STM368		2007	WA,USA	Bovine		G6	GenomeTrakr
SRX476709	STM321		2003	WA,USA	Bovine		G6	GenomeTrakr
SRX329357	STM314		2003	WA,USA	Bovine		G6	GenomeTrakr
SRX333975	STM319		2003	WA,USA	Bovine		G6	GenomeTrakr
SRX555561	STM493		2007	ID,USA	Bovine		G6	GenomeTrakr
SRX581712	STM501		2007	WA,USA	Bovine		G6	GenomeTrakr
SRX641518	STM514		2007	WA,USA	Bovine		G6	GenomeTrakr
SRX799134	STM648		2004	MN,USA	Other		G6	GenomeTrakr
SRX641624	STM281		2007	WA,USA	Bovine		G6	GenomeTrakr
SRX652330	STM352		2007	WA,USA	Bovine		G6	GenomeTrakr
SRX569837	STM343		2007	ID,USA	Bovine		G6	GenomeTrakr
SRX603866	STM378		2007	WA,USA	Bovine		G6	GenomeTrakr
SRX604211	STM377		2007	WA,USA	Bovine		G6	GenomeTrakr
SRX641531	STM373		2007	WA,USA	Bovine		G6	GenomeTrakr
SRX672472	STM279		2007	WA,USA	Bovine		G6	GenomeTrakr
SRX590678	STM386		2007	WA,USA	Bovine		G6	GenomeTrakr
SRX604242	STM376		2007	WA,USA	Bovine		G6	GenomeTrakr
SRX672507	STM515		2007	WA,USA	Bovine		G6	GenomeTrakr
SRX529462	STM687		2008	MN,USA	Swine		G6	GenomeTrakr
SRX641680	STM496		2007	OR,USA	Bovine		G6	GenomeTrakr
SRX649255	STM346		2007	OR,USA	Bovine		G6	GenomeTrakr
SRX641671	STM342		2007	ID,USA	Bovine		G6	GenomeTrakr
SRX838751	STM838		2005	MN,USA	Swine		G6	GenomeTrakr
SRX656668	STM435		2007	WA,USA	Bovine		G6	GenomeTrakr
SRX657097	STM432		2007	WA,USA	Bovine		G6	GenomeTrakr
SRX717718	STM481		2003	MN,USA	Bovine		G6	GenomeTrakr
SRX529454	STM885		2009	MN,USA	Other		G6	GenomeTrakr
SRX462043	STM575		2009	MN,USA	Other		G6	GenomeTrakr
SRX641690	STM276		2007	ID,USA	Bovine		G6	GenomeTrakr
SRX649203	STM359		2007	WA,USA	Bovine		G6	GenomeTrakr
SRX604210	STM500		2007	WA,USA	Bovine		G6	GenomeTrakr
SRX641632	STM366		2007	WA,USA	Bovine		G6	GenomeTrakr
SRX641652	STM499		2007	WA,USA	Bovine		G6	GenomeTrakr
SRX641519	STM374		2007	WA,USA	Bovine		G6	GenomeTrakr
SRX641532	STM372		2007	WA,USA	Bovine		G6	GenomeTrakr
SRX329345	STM316		2002	WA,USA	Bovine		G6	GenomeTrakr
SRX641535	STM371		2007	WA,USA	Bovine		G6	GenomeTrakr
SRX329350	STM317		2002	WA,USA	Bovine		G6	GenomeTrakr
SRX641686	STM361		2007	WA,USA	Bovine		G6	GenomeTrakr
SRX641673	STM362		2007	WA,USA	Bovine		G6	GenomeTrakr
SRX329352	STM318		2002	WA,USA	Bovine		G6	GenomeTrakr
SRX641514	STM375		2007	WA,USA	Bovine		G6	GenomeTrakr
SRX333982	STM315		2004	WA,USA	Bovine		G6	GenomeTrakr
SRX649268	STM291		2007	WA,USA	Bovine		G6	GenomeTrakr
SRX653551	STM436		2007	WA,USA	Bovine		G6	GenomeTrakr
SRX659812	STM431		2007	WA,USA	Bovine		G6	GenomeTrakr
SRX603845	STM026		2007	WA,USA	Other		G6	GenomeTrakr
SRX649232	STM357		2007	WA,USA	Bovine		G6	GenomeTrakr
SRX649239	STM356		2007	WA,USA	Bovine		G6	GenomeTrakr
SRX652658	STM348		2007	WA,USA	Bovine		G6	GenomeTrakr
SRX652657	STM349		2007	WA,USA	Bovine		G6	GenomeTrakr
SRX649277	STM292		2007	WA,USA	Bovine		G6	GenomeTrakr
SRX652333	STM351		2007	WA,USA	Bovine		G6	GenomeTrakr
SRX641636	STM365		2007	WA,USA	Bovine		G6	GenomeTrakr
SRX641520	STM282		2007	WA,USA	Bovine		G6	GenomeTrakr
SRX649200	STM360		2007	WA,USA	Bovine		G6	GenomeTrakr
SRX652312	STM354		2007	WA,USA	Bovine		G6	GenomeTrakr
SRX476687	STM320		2002	WA,USA	Bovine		G6	GenomeTrakr
SRX641681	STM280		2007	WA,USA	Bovine		G6	GenomeTrakr
SRX656676	STM286		2007	WA,USA	Bovine		G6	GenomeTrakr
SRX641683	STM505		2007	WA,USA	Bovine		G6	GenomeTrakr
SRX641530	STM492		2007	WA,USA	Bovine		G6	GenomeTrakr
SRX329353	STM311		2002	WA,USA	Bovine		G6	GenomeTrakr
SRX641623	STM367		2007	WA,USA	Bovine		G6	GenomeTrakr
SRX672456	STM473		2007	WA,USA	Bovine		G6	GenomeTrakr
SRX333977	STM312		2003	WA,USA	Bovine		G6	GenomeTrakr
SRX476396	STM322		2003	WA,USA	Bovine		G6	GenomeTrakr
SRX333976	STM310		2003	WA,USA	Bovine		G6	GenomeTrakr
SRX652334	STM350		2007	WA,USA	Bovine		G6	GenomeTrakr
SRX652273	STM355		2007	WA,USA	Bovine		G6	GenomeTrakr
SRX349427	STM313		2005	WA,USA	Bovine		G6	GenomeTrakr
SRX652324	STM353		2007	WA,USA	Bovine		G6	GenomeTrakr
SRX349411	STM309		2005	WA,USA	Bovine		G6	GenomeTrakr
SRX641616	STM369		2007	WA,USA	Bovine		G6	GenomeTrakr
SRX641661	STM640		2007	WA,USA	Other		G6	GenomeTrakr
SRX649219	STM570		2007	WA,USA	Other		G6	GenomeTrakr
SRX641610	STM195		2007	WA,USA	Other		G6	GenomeTrakr
SRX657105	STM197		2007	WA,USA	Other		G6	GenomeTrakr
SRX649187	STM521		2007	WA,USA	Other		G6	GenomeTrakr
SRX652670	STM641		2007	WA,USA	Other		G6	GenomeTrakr
SRX644946	STM196		2007	WA,USA	Other		G6	GenomeTrakr
SRX476676	STM040		2006	VA,USA	Poultry		G7	GenomeTrakr
SRR7084752	STM1041	65-3988	1965	AK,USA	Human		G7	CDC
SRX810222	STM033		2003	MD,USA	Bovine		G7	NARMS
SRX515704	STM511		2007	MN,USA	Bovine		G7	GenomeTrakr
SRX381455	STM902		2010	Mexico	Miscellaneous food		G7	GenomeTrakr
SRR7084749	STM1020	2011K-0025	2010	IN,USA	Miscellaneous food		G7	CDC	Sprout outbreak
SRX978621	STM1211		2009	Colombia	Other		G7	GenomeTrakr
SRX978619	STM1255		2009	Colombia	Other		G7	GenomeTrakr
SRX612769	STM973		2011	Costa Rica	Miscellaneous food		G7	GenomeTrakr
SRX476742	STM303		2006	VA,USA	Bovine		G7	GenomeTrakr
SRX675796	STM942		2009	USA	Miscellaneous food		G7	GenomeTrakr
SRX391901	STM939		2009	CT,USA	Miscellaneous food		G7	GenomeTrakr
SRR7084750	STM976	2009K-0159	2009	CT,USA	Miscellaneous food		G7	CDC	Peanut butter outbreak
SRX675678	STM943		2009	WI,USA	Miscellaneous food		G7	GenomeTrakr
SRR7084747	STM983	2009K-0300	2008	MA,USA	Human		G7	CDC	Peanut butter outbreak
SRR7084748	STM1080	2009K-0149	2008	CT,USA	Miscellaneous food		G7	CDC	Peanut butter outbreak
SRR7084734	STM1081	2009K-0221	2008	MN,USA	Miscellaneous food		G7	CDC	Peanut butter outbreak
SRX675780	STM944		2009	TX,USA	Miscellaneous food		G7	GenomeTrakr
SRX675858	STM938		2009	CO,USA	Miscellaneous food		G7	GenomeTrakr
SRX382132	STM940		2009	CT,USA	Miscellaneous food		G7	GenomeTrakr
SRX467163	STM941		2009	MN,USA	Miscellaneous food		G7	GenomeTrakr
SRR7084733	STM1079	2009K-0205	2008	OH,USA	Miscellaneous food		G7	CDC	Peanut butter outbreak
SRX332877	STM036		2005	NY,USA	Bovine		G7	GenomeTrakr
SRX663152	STM963		2005	GA,USA	Poultry		G7	NARMS
SRX701654	STM604		2014	MN,USA	Human		G7	GenomeTrakr
SRX703379	STM1189		2012	CA,USA	Human		G7	CDC-pulsenet
SRR7084736	STM1045	72-0465	1972	OH,USA	Other		G7	CDC
SRR7084735	STM1043	69-6006	1969	PA,USA	Human		G7	CDC
SRX663095	STM066		2005	GA,USA	Poultry		G7	NARMS
SRX644638	STM1264		2012	IN,USA	Other		G7	GenomeTrakr
SRX532237	STM894		2013	USA	Miscellaneous food		G7	GenomeTrakr
SRX371425	STM098		2008	NM,USA	Poultry		G7	GenomeTrakr
SRX523564	STM043		2010	VA,USA	Poultry		G7	GenomeTrakr
SRX838757	STM525		2005	MN,USA	Other		G7	GenomeTrakr
SRX483222	STM172		2002	TN,USA	Poultry		G7	NARMS
SRX726523	STM912		2009	OR,USA	Miscellaneous food		G7	GenomeTrakr
SRX668314	STM094		2005	MN,USA	Poultry		G7	NARMS
SRX332925	STM108		2008	NY,USA	Poultry		G7	GenomeTrakr
SRX520531	STM176		2006	MN,USA	Poultry		G7	GenomeTrakr
SRR7084730	STM997	2011K-0957	2011	UT,USA	Human		G7	CDC
SRX712946	STM147		2004	TN,USA	Poultry		G7	NARMS
SRX520542	STM181		2006	MN,USA	Poultry		G7	GenomeTrakr
SRX699571	STM076		2004	MD,USA	Poultry		G7	NARMS
SRX553298	STM638		2000	VA,USA	Other		G7	GenomeTrakr
SRR7084729	STM1054	AL_8001978-06	2006	AL,USA	Human		G7	CDC
SRX810233	STM228		2004	MN,USA	Wild bird		G7	GenomeTrakr
SRX663134	STM062		2005	CT,USA	Poultry		G7	NARMS
SRR7084732	STM1068	IL_2006000654	2006	IL,USA	Human		G7	CDC
SRR7084731	STM1035	49-1833	1949	IA,USA	Swine		G7	CDC
SRX739140	STM149		2005	CA,USA	Poultry		G7	NARMS
SRX569420	STM1175		2001	MN,USA	Swine		G7	GenomeTrakr
SRR7084728	STM1067	HU_2453074HU06	2006	HU,USA	Human		G7	CDC	Picnic outbreak
SRR7084727	STM1062	AM33768-B	2007	MD,USA	Human		G7	CDC
SRX849065	STM1241		2005	CA,USA	Poultry		G7	NARMS
SRR7084671	STM1025	2011K-1566	2011	TN,USA	Human		G7	CDC
SRX685781	STM092		2005	MN,USA	Poultry		G7	NARMS
SRX391252	STM175		2012	MN,USA	Poultry		G7	GenomeTrakr
SRX868707	STM148		2004	CA,USA	Poultry		G7	NARMS
SRR7084672	STM1063	AM37866-B	2007	CA,USA	Human		G7	CDC
CP001363	STM1088		1960-2003-2011	NA	Human		G7	Other sources in NCBI	Complete genome
SRX534129	STM928		2010	VA,USA	Miscellaneous food		G7	GenomeTrakr
SRX973595	STM1248		2007	CO,USA	Swine		G7	NARMS
SRX864017	STM899		2009	NE,USA	Miscellaneous food		G7	GenomeTrakr
SRX857690	STM900		2009	NE,USA	Miscellaneous food		G7	GenomeTrakr
SRX857685	STM901		2009	NE,USA	Miscellaneous food		G7	GenomeTrakr
SRR7084673	STM989	2009K-1201	2009	OR,USA	Miscellaneous food		G7	CDC	Bagged lettuce outbreak
SRR7084674	STM1000	60-6516	1960	UMissouri-Columbia	Human		G7	CDC
SRR7084667	STM1078	2009K-1264	2009	WY,USA	Miscellaneous food		G7	CDC	Bagged lettuce outbreak
SRX523597	STM929		2011	VA,USA	Miscellaneous food		G7	GenomeTrakr
SRX523533	STM935		2008	VA,USA	Miscellaneous food		G7	GenomeTrakr
SRX592741	STM957		2010	KY,USA	Miscellaneous food		G7	GenomeTrakr
SRR7084668	STM1074	2009K-1337	2009	WA,USA	Miscellaneous food		G7	CDC	Bagged lettuce outbreak
SRX523572	STM933		2008	VA,USA	Miscellaneous food		G7	GenomeTrakr
SRR7084669	STM1009	2009K-1271	2009	ID,USA	Miscellaneous food		G7	CDC	Bagged lettuce outbreak
SRR7084670	STM990	2009K-1275	2009	ID,USA	Miscellaneous food		G7	CDC	Bagged lettuce outbreak
SRX649267	STM642		2007	WA,USA	Other		G7	GenomeTrakr
SRX683063	STM948		2008	South Korea	Miscellaneous food		G7	GenomeTrakr
SRX604229	STM893		2013	USA	Miscellaneous food		G7	GenomeTrakr
SRR7084675	STM1015	2010K-1874	2011	IN,USA	Human		G7	CDC	A local county fair outbreak
SRR7084676	STM999	60-0066	1960	DE,USA	Human		G7	CDC
SRX746149	STM1192		2011	USA	Human		G7	CDC-pulsenet
SRX529449	STM327		2008	MN,USA	Bovine		G7	GenomeTrakr
SRX499419	STM960		2002	CT,USA	Poultry		G7	NARMS
SRX499472	STM959		2002	CT,USA	Poultry		G7	NARMS
SRX703376	STM1188		2012	KY,USA	Human		G7	CDC-pulsenet
SRR7084769	STM998	2012K-1020	2012	KY,USA	Miscellaneous food		G7	CDC	Cantaloupe exposure verified
SRX703378	STM1185		2012	KY,USA	Human		G7	CDC-pulsenet
SRX644594	STM1212		2012	IN,USA	Other		G7	GenomeTrakr
SRX425209	STM1194		2012	KY,USA	Human		G7	CDC-pulsenet
SRX703377	STM1191		2012	KY,USA	Human		G7	CDC-pulsenet
SRR7084768	STM984	2009K-0355	2009	SC,USA	Human		G7	CDC
SRX476653	STM464		2007	MN,USA	Bovine		G7	GenomeTrakr
SRX603842	STM016		2014	FL,USA	Other		G7	GenomeTrakr
SRX603843	STM017		2014	FL,USA	Other		G7	GenomeTrakr
SRX703390	STM1186		2014	OR,USA	Human		G7	CDC-pulsenet
SRX703388	STM1190		2014	OR,USA	Human		G7	CDC-pulsenet
SRX703389	STM1187		2014	OR,USA	Human		G7	CDC-pulsenet
SRX703392	STM1193		2014	OR,USA	Human		G7	CDC-pulsenet
SRX476399	STM297		2006	VA,USA	Bovine		G7	GenomeTrakr
SRX499445	STM031		2002	CT,USA	Bovine		G7	NARMS
SRX765979	STM260		2012	VA,USA	Wild bird		G7	GenomeTrakr
SRX641528	STM529		2007	NC,USA	Other		G7	GenomeTrakr
SRR7084767	STM1070	MA_06PF2845	2006	MA,USA	Human		G7	CDC
SRX685827	STM240		2003	MN,USA	Wild bird		G7	GenomeTrakr
SRX652665	STM214		2007	WA,USA	Wild bird		G7	GenomeTrakr
SRR7084766	STM1057	AM27176-B	2006	GA,USA	Human		G7	CDC
SRX722040	STM138		2004	TN,USA	Poultry		G7	NARMS
SRX712973	STM141		2004	TN,USA	Poultry		G7	NARMS
SRX712974	STM140		2004	TN,USA	Poultry		G7	NARMS
SRX722045	STM137		2004	TN,USA	Poultry		G7	NARMS
SRX712972	STM142		2004	TN,USA	Poultry		G7	NARMS
SRX722046	STM136		2004	TN,USA	Poultry		G7	NARMS
SRX712952	STM145		2004	TN,USA	Poultry		G7	NARMS
SRR7084773	STM1034	49-1394	1949	PA,USA	Human		G7	CDC
SRX554514	STM338		2007	WA,USA	Bovine		G7	GenomeTrakr
SRX476517	STM326		2007	MN,USA	Bovine		G7	GenomeTrakr
SRX1014258	STM1252		2006	FL,USA	Miscellaneous food		G7	GenomeTrakr
CP002614	STM1093		NA	NA	Other		G7	Other sources in NCBI	Complete genome
SRX497519	STM165		2002	GA,USA	Poultry	4,[5],12:i:-	G7	NARMS
SRX499415	STM164		2002	GA,USA	Poultry	4,[5],12:i:-	G7	NARMS
SRR7084772	STM1072	PA_07E00364	2007	PA,USA	Human	4,[5],12:i:-	G7	CDC
SRX765969	STM265		2012	VA,USA	Wild bird	4,[5],12:i:-	G7	GenomeTrakr
SRX685769	STM093		2005	MN,USA	Poultry	4,[5],12:i:-	G7	NARMS
SRX824491	STM002		2010	GA,USA	Other	4,[5],12:i:-	G7	GenomeTrakr
SRX824461	STM003		2010	GA,USA	Other	4,[5],12:i:-	G7	GenomeTrakr
SRR7084771	STM979	06-0293	2006	VA,USA	Human	4,[5],12:i:-	G7	CDC
SRX824470	STM014		2010	GA,USA	Other	4,[5],12:i:-	G7	GenomeTrakr
SRX824495	STM005		2010	GA,USA	Other	4,[5],12:i:-	G7	GenomeTrakr
SRX824479	STM007		2010	GA,USA	Other	4,[5],12:i:-	G7	GenomeTrakr
SRX824505	STM012		2010	GA,USA	Other	4,[5],12:i:-	G7	GenomeTrakr
SRX824504	STM008		2010	GA,USA	Other	4,[5],12:i:-	G7	GenomeTrakr
SRX824500	STM001		2010	GA,USA	Other	4,[5],12:i:-	G7	GenomeTrakr
SRX740743	STM019		2011	NC,USA	Other	4,[5],12:i:-	G7	GenomeTrakr
SRX824469	STM015		2010	GA,USA	Other	4,[5],12:i:-	G7	GenomeTrakr
SRX390223	STM869		2009	VA,USA	Other	4,[5],12:i:-	G7	GenomeTrakr
SRX824490	STM006		2010	GA,USA	Other	4,[5],12:i:-	G7	GenomeTrakr
SRX824465	STM011		2010	GA,USA	Other	4,[5],12:i:-	G7	GenomeTrakr
SRX824503	STM009		2010	GA,USA	Other	4,[5],12:i:-	G7	GenomeTrakr
SRX740744	STM018		2011	NC,USA	Other	4,[5],12:i:-	G7	GenomeTrakr
SRX824473	STM013		2010	GA,USA	Other	4,[5],12:i:-	G7	GenomeTrakr
SRX824496	STM004		2010	GA,USA	Other	4,[5],12:i:-	G7	GenomeTrakr
SRX824484	STM010		2010	GA,USA	Other	4,[5],12:i:-	G7	GenomeTrakr
SRX644597	STM1213		2012	IN,USA	Other	4,[5],12:i:-	G7	GenomeTrakr
SRX553449	STM163		2002	GA,USA	Poultry	4,[5],12:i:-	G7	NARMS
SRX652307	STM127		2004	NY,USA	Poultry	4,[5],12:i:-	G7	NARMS
SRX679167	STM135		2011	PA,USA	Poultry	4,[5],12:i:-	G7	GenomeTrakr
SRR7084770	STM1004	08-1904	2008	OH,USA	Human	4,[5],12:i:-	G7	CDC
SRX749303	STM120		2003	NY,USA	Poultry	4,[5],12:i:-	G7	NARMS
SRX749296	STM121		2003	NY,USA	Poultry	4,[5],12:i:-	G7	NARMS
SRX476473	STM156		2002	CT,USA	Poultry	4,[5],12:i:-	G7	NARMS
SRX959222	STM1266		2009	AR,USA	Other	4,[5],12:i:-	G7	GenomeTrakr
SRX679190	STM967		2012	PA,USA	Poultry	4,[5],12:i:-	G7	GenomeTrakr
SRX332897	STM964		2006	NY,USA	Poultry	4,[5],12:i:-	G7	GenomeTrakr
SRX973660	STM1247		2006	TN,USA	Poultry	4,[5],12:i:-	G7	NARMS
SRR7084765	STM1052	91-0121	1991	NIH	Other	4,[5],12:i:-	G7	CDC
SRX620879	STM815		2002	NE,USA	Swine	4,[5],12:i:-	G7	GenomeTrakr
SRX1034123	STM1261		2007	NM,USA	Poultry	4,[5],12:i:-	G7	NARMS
SRX1052027	STM1240		2007	NM,USA	Poultry	4,[5],12:i:-	G7	NARMS
SRX467089	STM298		2006	VA,USA	Bovine	4,[5],12:i:-	G7	GenomeTrakr
SRX467075	STM567		2005	VA,USA	Other	4,[5],12:i:-	G7	GenomeTrakr
SRX722053	STM150		2005	CA,USA	Poultry	4,[5],12:i:-	G7	NARMS
SRX757336	STM266		2012	VA,USA	Wild bird	4,[5],12:i:-	G7	GenomeTrakr
SRX461993	STM179		2012	WA,USA	Poultry	4,[5],12:i:-	G7	GenomeTrakr
SRX392005	STM045		2012	WA,USA	Poultry	4,[5],12:i:-	G7	GenomeTrakr
SRX1051683	STM1232		2014	TX,USA	Bovine	4,[5],12:i:-	G7	GenomeTrakr
SRX738207	STM881		2011	VA,USA	Other	4,[5],12:i:-	G7	GenomeTrakr
SRX838864	STM091		2005	MN,USA	Poultry	4,[5],12:i:-	G7	NARMS
SRX658209	STM633		2007	CA,USA	Other	4,[5],12:i:-	G7	GenomeTrakr
SRR7084764	STM1033	2014K-0610	1995	MN,USA	Human	4,[5],12:i:-	G7	CDC
SRR7084689	STM1031	2014K-0607	1995	MN,USA	Human	4,[5],12:i:-	G7	CDC
SRR7084690	STM1011	2014K-0609	1995	MN,USA	Human	4,[5],12:i:-	G7	CDC
SRR7084687	STM1032	2014K-0608	1995	MN,USA	Human	4,[5],12:i:-	G7	CDC
SRX712958	STM143		2004	TN,USA	Poultry	4,[5],12:i:-	G7	NARMS
SRX712976	STM139		2004	TN,USA	Poultry	4,[5],12:i:-	G7	NARMS
SRX712957	STM144		2004	TN,USA	Poultry	4,[5],12:i:-	G7	NARMS
SRX712950	STM146		2004	TN,USA	Poultry	4,[5],12:i:-	G7	NARMS
SRX973594	STM1249		2006	TN,USA	Poultry	4,[5],12:i:-	G7	NARMS
SRX973567	STM1262		2006	TN,USA	Poultry	4,[5],12:i:-	G7	NARMS
SRX403814	STM224		2011	WA,USA	Wild bird	4,[5],12:i:-	G7	GenomeTrakr
SRX973573	STM1258		2006	TN,USA	Poultry	4,[5],12:i:-	G7	NARMS
SRX950661	STM1265		2006	TN,USA	Poultry	4,[5],12:i:-	G7	NARMS
SRX539770	STM287		2003	WI,USA	Bovine	4,[5],12:i:-	G7	GenomeTrakr
SRX424905	STM044		2012	WA,USA	Poultry	4,[5],12:i:-	G7	GenomeTrakr
SRX790314	STM972		2009	Mexico	Miscellaneous food	4,[5],12:i:-	G7	GenomeTrakr
SRX476511	STM155		2002	CT,USA	Poultry	4,[5],12:i:-	G7	NARMS
SRX683028	STM454		2003	MN,USA	Bovine	4,[5],12:i:-	G7	GenomeTrakr
SRX732812	STM446		2003	MN,USA	Bovine	4,[5],12:i:-	G7	GenomeTrakr
SRX492518	STM961		2002	CT,USA	Poultry	4,[5],12:i:-	G7	NARMS
SRX492471	STM962		2002	CT,USA	Poultry	4,[5],12:i:-	G7	NARMS
SRR7084688	STM1036	49-2637	1949	OH,USA	Human	4,[5],12:i:-	G7	CDC
SRR7084693	STM1017	2010K-2663	2010	IN,USA	Miscellaneous food	4,[5],12:i:-	G7	CDC	Sprout outbreak
SRR7084694	STM1021	2011K-0050	2010	IL,USA	Miscellaneous food	4,[5],12:i:-	G7	CDC	Sprout outbreak
SRR7084691	STM1037	53-2563	1953	SC,USA	Human	4,[5],12:i:-	G7	CDC
SRR7084692	STM1019	2010K-2720	2010	MO,USA	Miscellaneous food	4,[5],12:i:-	G7	CDC	Sprout outbreak
SRX554460	STM191		2010	IL,USA	Other	4,[5],12:i:-	G7	GenomeTrakr
SRX534170	STM975		2012	VA,USA	Miscellaneous food		G8	GenomeTrakr
SRX426070	STM911		2011	India	Miscellaneous food		G8	GenomeTrakr
SRX554524	STM903		2010	India	Miscellaneous food		G8	GenomeTrakr
SRR7084695	STM1013	2010K-1117	2010	MN,USA	Miscellaneous food		G8	CDC	Packaged salad outbreak
SRX372891	STM883		2012	FL,USA	Other		G8	GenomeTrakr
SRX765980	STM264		2012	VA,USA	Wild bird		G8	GenomeTrakr
SRX635012	STM954		2013	Ecuador	Miscellaneous food		G8	GenomeTrakr
SRR7084696	STM1046	75-0821	1975	LA,USA	Human		G8	CDC
SRX831916	STM689		2004	Chile	Swine		G8	GenomeTrakr
ERR024402	STM1148		2009	United Kingdom	Human		G8	Other sources in NCBI
ERR024397	STM1146		2009	United Kingdom	Human		G8	Other sources in NCBI
ERR023808	STM1107		1946	CO,USA	Other		G8	Other sources in NCBI
AE006468	STM1096		NA	NA	Other		G8	Other sources in NCBI	Complete genome
ERR023827	STM1105		1946	United Kingdom	Other		G8	Other sources in NCBI
ERR023814	STM1106		1946	United Kingdom	Other		G8	Other sources in NCBI
AP011957	STM1091		2000	NA	Human		G8	Other sources in NCBI	Complete genome
SRX818430	STM914		2005	Philippines	Miscellaneous food		G8	GenomeTrakr
CP003836	STM1267		NA	United Kingdom	Swine		G8	Other sources in NCBI	Complete genome
ERR024411	STM1154		2009	United Kingdom	Human		G8	Other sources in NCBI
SRX726499	STM926		2008	United Kingdom	Miscellaneous food		G8	GenomeTrakr
SRX543744	STM890		2011	South Korea	Miscellaneous food		G8	GenomeTrakr
SRX503013	STM882		2011	FL,USA	Other		G8	GenomeTrakr
SRX381419	STM588		2011	TX,USA	Other	4,[5],12:i:-	G8	GenomeTrakr
SRX748923	STM622		2014	TX,USA	Swine	4,[5],12:i:-	G8	GenomeTrakr
SRR7084678	STM1066	H8297	1998	NM,USA	Human		G8	CDC
SRX554468	STM289		2007	WA,USA	Bovine		G8	GenomeTrakr
SRR7084677	STM985	2009K-0557	2009	PA,USA	Human		G8	CDC
SRX885435	STM1177		2005	MN,USA	Bovine		G8	GenomeTrakr
SRX547068	STM524		2006	WA,USA	Other		G8	GenomeTrakr
SRX467134	STM543		2008	MN,USA	Other		G8	GenomeTrakr
SRX649235	STM486		2002	MN,USA	Bovine		G8	GenomeTrakr
SRX765304	STM631		2002	Ecuador	Other	4,[5],12:i:-	G8	GenomeTrakr
SRR7084680	STM1051	91-0008	1991	Brazil	Human		G8	CDC
SRR7084679	STM1026	2012K-0051	2012	MS,USA	Human	4,[5],12:i:-	G8	CDC	A restaurant outbreak
SRR7084682	STM1018	2010K-2683	2010	IL,USA	Miscellaneous food	4,[5],12:i:-	G8	CDC	Sprout outbreak
SRX547049	STM866		2006	WA,USA	Other		G8	GenomeTrakr
SRX476645	STM562		2005	VA,USA	Other		G8	GenomeTrakr
SRX476665	STM566		2006	VA,USA	Other		G8	GenomeTrakr
SRX476435	STM563		2005	VA,USA	Other		G8	GenomeTrakr
SRX476377	STM561		2006	VA,USA	Other		G8	GenomeTrakr
SRX424953	STM884		2011	NY,USA	Other		G8	GenomeTrakr
SRX648354	STM629		2008	OR,USA	Other		G8	GenomeTrakr
SRX726542	STM192		2009	OR,USA	Other		G8	GenomeTrakr
SRX391927	STM913		2010	India	Miscellaneous food		G8	GenomeTrakr
SRX749173	STM953		2004	Colombia	Miscellaneous food		G8	GenomeTrakr
SRR7084681	STM1005	H8298	1998	NM,USA	Human		G9	CDC
SRX529476	STM528		2010	MN,USA	Other		G9	GenomeTrakr
SRX462187	STM526		2010	MN,USA	Other		G9	GenomeTrakr
SRX758478	STM461		2004	MN,USA	Bovine		G9	GenomeTrakr
SRR7084684	STM1058	AM27553-B	2006	PA,USA	Human		G9	CDC
SRX553371	STM934		2007	VA,USA	Miscellaneous food		G9	GenomeTrakr
SRX517529	STM174		2006	MN,USA	Poultry		G9	GenomeTrakr
SRX476362	STM304		2006	VA,USA	Bovine		G9	GenomeTrakr
SRX512453	STM166		2002	MD,USA	Poultry		G9	NARMS
SRR7084683	STM1059	AM29234-B	2006	OH,USA	Human		G9	CDC
SRX517519	STM598		2007	NY,USA	Bovine		G9	GenomeTrakr
SRX517502	STM593		2008	NY,USA	Bovine		G9	GenomeTrakr
SRX517546	STM591		2008	NY,USA	Bovine		G9	GenomeTrakr
SRX553438	STM547		2008	NY,USA	Bovine		G9	GenomeTrakr
SRX517534	STM592		2008	NY,USA	Bovine		G9	GenomeTrakr
SRX507986	STM594		2008	NY,USA	Bovine		G9	GenomeTrakr
SRX517556	STM599		2008	NY,USA	Bovine		G9	GenomeTrakr
SRX476383	STM296		2006	VA,USA	Bovine		G9	GenomeTrakr
SRX756878	STM065		2005	GA,USA	Poultry		G9	NARMS
SRR7084686	STM1076	88-0176	1988	Guam	Human		G9	CDC
SRR7084685	STM1016	2010K-2485	2010	MO,USA	Bovine		G9	CDC	Cattle contact verified
SRX468913	STM460		2008	MN,USA	Bovine		G9	GenomeTrakr
SRX529452	STM328		2008	MN,USA	Bovine		G9	GenomeTrakr
SRX529483	STM334		2008	MN,USA	Bovine		G9	GenomeTrakr
SRR7084719	STM1003	88-0221	1988	India (Bangalore)	Human		G9	CDC
SRX555559	STM558		2007	WA,USA	Other		G9	GenomeTrakr
SRX555494	STM559		2007	WA,USA	Other		G9	GenomeTrakr
SRX529448	STM863		2010	MN,USA	Other		G9	GenomeTrakr
SRR7084720	STM1029	2012K-1525	2012	NC,USA	Human		G9	CDC
SRX476695	STM302		2005	VA,USA	Bovine		G9	GenomeTrakr
SRR7084721	STM1073	2011K-0873	2011	OK,USA	Human		G9	CDC
SRX381444	STM587		2011	TX,USA	Other		G9	GenomeTrakr
SRX476681	STM041		2006	VA,USA	Poultry		G9	GenomeTrakr
SRX483170	STM032		2002	CT,USA	Bovine		G9	NARMS
SRR7084722	STM1053	91-0500	1991	TN,USA	Human		G9	CDC
SRR7084723	STM1077	K4230	2006	CT,USA	Human		G9	CDC	Restaurant outbreak, maybe tomato
SRX467088	STM308		2005	VA,USA	Bovine		G9	GenomeTrakr
SRR7084724	STM1060	AM30586-B	2006	WI,USA	Human		G9	CDC
SRX483174	STM035		2012	NY,USA	Bovine		G9	GenomeTrakr
SRX696127	STM584		2003	WI,USA	Other		G9	GenomeTrakr
SRX415301	STM791		2011	MN,USA	Swine		G9	GenomeTrakr
SRX810252	STM574		2004	MN,USA	Other		G9	GenomeTrakr
SRX476500	STM568		2007	MN,USA	Other		G9	GenomeTrakr
SRX462143	STM583		2009	MN,USA	Other		G9	GenomeTrakr
SRX462082	STM577		2009	MN,USA	Other		G9	GenomeTrakr
SRX592767	STM582		2003	MN,USA	Other		G9	GenomeTrakr
SRX575104	STM576		2002	MN,USA	Other		G9	GenomeTrakr
SRR7084725	STM986	2009K-0931	2009	VA,USA	Human		G9	CDC
SRR7084726	STM1061	AM32087-B	2007	NY,USA	Human		G9	CDC
SRX390192	STM880		2009	VA,USA	Other		G9	GenomeTrakr
SRR7084717	STM987	2009K-0936	2009	VA,USA	Human		G9	CDC
SRX696165	STM608		2013	MN,USA	Human		G9	GenomeTrakr
SRX760521	STM034		2004	MN,USA	Bovine		G9	GenomeTrakr
SRR7084718	STM1065	H7806	1998	MA,USA	Bovine		G9	CDC	Farm rawmilk outbreak
SRX893841	STM1229		2006	GA,USA	Poultry		G9	NARMS
SRX995221	STM1233		2006	MD,USA	Poultry		G9	NARMS
SRX743812	STM090		2005	MD,USA	Poultry		G9	NARMS
SRX699562	STM081		2004	MD,USA	Poultry		G9	NARMS
SRX620826	STM169		2003	MD,USA	Poultry		G9	NARMS
SRX857667	STM064		2003	GA,USA	Poultry		G9	NARMS
SRX499410	STM168		2002	MD,USA	Poultry		G9	NARMS
SRX499442	STM167		2002	MD,USA	Poultry		G9	NARMS
SRX685219	STM085		2004	MD,USA	Poultry		G9	NARMS
SRX476654	STM300		2005	VA,USA	Bovine		G9	GenomeTrakr
SRX495426	STM171		2002	MN,USA	Poultry		G9	NARMS
SRX534166	STM158		2003	CT,USA	Poultry		G9	NARMS
SRX534251	STM157		2003	CT,USA	Poultry		G9	NARMS
SRX652339	STM855		2003	NC,USA	Swine		G9	GenomeTrakr
SRX704015	STM807		2003	NC,USA	Swine		G9	GenomeTrakr
SRX732820	STM477		2003	MN,USA	Bovine		G9	GenomeTrakr
SRX539786	STM851		2003	MN,USA	Swine		G9	GenomeTrakr
SRX467141	STM243		2008	MN,USA	Wild bird		G9	GenomeTrakr
SRX878600	STM1181		2005	MN,USA	Wild bird		G9	GenomeTrakr
SRX461875	STM271		2009	MN,USA	Wild bird		G9	GenomeTrakr
SRX569423	STM643		2012	MN,USA	Other		G9	GenomeTrakr
SRX390899	STM646		2012	MN,USA	Other		G9	GenomeTrakr
SRX529465	STM331		2010	MN,USA	Bovine		G9	GenomeTrakr
SRX569577	STM1184		2001	MN,USA	Swine		G9	GenomeTrakr
SRX885434	STM1182		2005	MN,USA	Swine		G9	GenomeTrakr
SRX592871	STM769		2002	MN,USA	Swine		G9	GenomeTrakr
SRX626717	STM814		2002	MN,USA	Swine		G9	GenomeTrakr
SRX520653	STM823		2005	MN,USA	Swine		G9	GenomeTrakr
SRX749842	STM702		2003	MN,USA	Swine		G9	GenomeTrakr
SRX416076	STM833		2010	MN,USA	Swine		G9	GenomeTrakr
SRX532249	STM701		2003	MN,USA	Swine		G9	GenomeTrakr
SRX732847	STM825		2003	MN,USA	Swine		G9	GenomeTrakr
SRX700268	STM810		2003	AR,USA	Swine		G9	GenomeTrakr
SRX462044	STM518		2010	MN,USA	Bovine		G9	GenomeTrakr
SRX700230	STM858		2003	NC,USA	Swine		G9	GenomeTrakr
SRX710883	STM857		2003	NC,USA	Swine		G9	GenomeTrakr
SRX685212	STM722		2003	NC,USA	Swine		G9	GenomeTrakr
SRX649206	STM832		2002	MN,USA	Swine		G9	GenomeTrakr
SRX732851	STM801		2003	NC,USA	Swine		G9	GenomeTrakr
SRX672496	STM420		2006	WA,USA	Bovine		G9	GenomeTrakr
SRX895256	STM1215		2006	CT,USA	Swine		G9	NARMS
SRX555538	STM644		2007	WA,USA	Other		G9	GenomeTrakr
SRX821358	STM877		2004	MN,USA	Poultry		G9	GenomeTrakr
SRX821363	STM878		2004	MN,USA	Poultry		G9	GenomeTrakr
SRX717741	STM241		2003	MN,USA	Wild bird		G9	GenomeTrakr
SRX732831	STM238		2003	MN,USA	Wild bird		G9	GenomeTrakr
SRX849103	STM270		2004	MN,USA	Wild bird		G9	GenomeTrakr
SRX529480	STM275		2008	MN,USA	Wild bird		G9	GenomeTrakr
SRX529459	STM248		2008	MN,USA	Wild bird		G9	GenomeTrakr
SRX675634	STM835		2003	MN,USA	Swine		G9	GenomeTrakr
SRX554455	STM284		2007	WA,USA	Bovine		G9	GenomeTrakr
SRX554382	STM416		2007	WA,USA	Bovine		G9	GenomeTrakr
SRX547055	STM340		2006	WA,USA	Bovine		G9	GenomeTrakr
SRX547112	STM426		2006	WA,USA	Bovine		G9	GenomeTrakr
SRX554457	STM422		2006	WA,USA	Bovine		G9	GenomeTrakr
SRX333139	STM498		2006	WA,USA	Bovine		G9	GenomeTrakr
SRX547035	STM430		2006	WA,USA	Bovine		G9	GenomeTrakr
SRX554422	STM506		2006	WA,USA	Bovine		G9	GenomeTrakr
SRX547046	STM645		2006	WA,USA	Other		G9	GenomeTrakr
SRX547050	STM429		2006	WA,USA	Bovine		G9	GenomeTrakr
SRX547123	STM425		2006	WA,USA	Bovine		G9	GenomeTrakr
SRX547119	STM585		2006	WA,USA	Other		G9	GenomeTrakr
SRX555498	STM285		2006	WA,USA	Bovine		G9	GenomeTrakr
SRX547102	STM427		2006	WA,USA	Bovine		G9	GenomeTrakr
SRX547051	STM290		2006	WA,USA	Bovine		G9	GenomeTrakr
SRX547032	STM532		2006	WA,USA	Other		G9	GenomeTrakr
SRX555499	STM415		2007	WA,USA	Bovine		G9	GenomeTrakr
SRX722092	STM799		2003	MO,USA	Swine		G9	GenomeTrakr
SRX620831	STM785		2002	MN,USA	Swine		G9	GenomeTrakr
SRX669275	STM800		2003	NC,USA	Swine		G9	GenomeTrakr
SRX732811	STM856		2003	NC,USA	Swine		G9	GenomeTrakr
SRX332998	STM865		2007	WA,USA	Other		G9	GenomeTrakr
ERR023813	STM1104		1946	United Kingdom	Human		G9	Other sources in NCBI
SRX683071	STM803		2003	NC,USA	Swine		G9	GenomeTrakr
SRX553330	STM846		2003	MN,USA	Swine		G9	GenomeTrakr
SRR7084716	STM1049	85-0180	1985	MI,USA	Human		G9	CDC	Maybe rawmilk
SRX333129	STM523		2006	AK,USA	Other		G9	GenomeTrakr
SRX476745	STM466		2007	MN,USA	Bovine		G9	GenomeTrakr
SRX522549	STM544		2007	NY,USA	Bovine		G9	GenomeTrakr
SRX517541	STM595		2007	NY,USA	Bovine		G9	GenomeTrakr
SRX522548	STM545		2007	NY,USA	Bovine		G9	GenomeTrakr
SRX517547	STM590		2008	NY,USA	Bovine		G9	GenomeTrakr
SRX534139	STM548		2008	NY,USA	Bovine		G9	GenomeTrakr
SRX517505	STM597		2007	NY,USA	Bovine		G9	GenomeTrakr
SRX517536	STM546		2007	NY,USA	Bovine		G9	GenomeTrakr
SRX517523	STM596		2007	NY,USA	Bovine		G9	GenomeTrakr
SRR7084715	STM1064	GA_MM0601495	2006	GA,USA	Human		G9	CDC
SRX483696	STM560		2006	VA,USA	Other		G9	GenomeTrakr
SRX480361	STM564		2006	VA,USA	Other		G9	GenomeTrakr
SRX483727	STM294		2006	VA,USA	Bovine		G9	GenomeTrakr
SRX483697	STM969		2006	VA,USA	Poultry		G9	GenomeTrakr
SRR7084714	STM1012	2010K-1066	2010	NY,USA	Human		G9	CDC	Maybe Chicks
SRR7084713	STM988	2009K-1063	2009	PA,USA	Poultry		G9	CDC	Chicken verified
SRX652322	STM173		2013	NH,USA	Poultry		G9	GenomeTrakr
SRX707360	STM122		2003	NY,USA	Poultry		G9	NARMS
SRX738211	STM917		2010	VA,USA	Poultry		G9	GenomeTrakr
SRX476461	STM299		2005	VA,USA	Bovine		G9	GenomeTrakr
SRX483719	STM295		2006	VA,USA	Bovine		G9	GenomeTrakr
SRX390184	STM307		2013	VA,USA	Bovine		G9	GenomeTrakr
SRX390195	STM042		2013	VA,USA	Poultry		G9	GenomeTrakr
SRX547069	STM527		2011	MN,USA	Other		G9	GenomeTrakr
SRX610816	STM441		2002	MN,USA	Bovine		G9	GenomeTrakr
SRX332859	STM965		2003	NY,USA	Poultry		G9	GenomeTrakr
SRX522506	STM966		2003	NY,USA	Poultry		G9	NARMS
SRX754534	STM177		2009	Belgium	Poultry		G9	GenomeTrakr
SRX838849	STM764		2005	MN,USA	Swine		G9	GenomeTrakr
SRR7084712	STM1082	2009K-0451	2009	CT,USA	Human		G9	CDC
SRR7084711	STM1028	2012K-1524	2012	NC,USA	Human		G9	CDC
SRX995037	STM1245		2007	TN,USA	Bovine		G9	NARMS
SRX988940	STM1220		2007	TN,USA	Bovine		G9	NARMS
SRX690016	STM840		2003	MN,USA	Swine		G9	GenomeTrakr
SRX476543	STM922		2002	GA,USA	Swine		G9	NARMS
SRX690899	STM806		2003	NC,USA	Swine		G9	GenomeTrakr
SRX799293	STM827		2004	MN,USA	Swine		G9	GenomeTrakr
SRX575096	STM452		2001	MN,USA	Bovine		G9	GenomeTrakr
SRX722090	STM798		2003	MN,USA	Swine		G9	GenomeTrakr
SRX749844	STM709		2004	MN,USA	Swine		G9	GenomeTrakr
SRX810220	STM750		2004	MN,USA	Swine		G9	GenomeTrakr
SRX885428	STM1178		2005	MN,USA	Swine		G9	GenomeTrakr
SRX553315	STM847		2003	MN,USA	Swine		G9	GenomeTrakr
SRX885429	STM1174		2005	MN,USA	Swine		G9	GenomeTrakr
SRX893809	STM1160		2005	MN,USA	Swine		G9	GenomeTrakr
SRX462122	STM767		2010	MN,USA	Swine		G9	GenomeTrakr
SRX569574	STM692		2011	MN,USA	Swine		G9	GenomeTrakr
SRX467168	STM789		2008	MN,USA	Swine		G9	GenomeTrakr
SRX467074	STM672		2008	MN,USA	Swine		G9	GenomeTrakr
SRX462121	STM699		2010	MN,USA	Swine		G9	GenomeTrakr
SRX529445	STM680		2010	MN,USA	Swine		G9	GenomeTrakr
SRX403804	STM714		2011	MN,USA	Swine		G9	GenomeTrakr
SRX529495	STM691		2011	MN,USA	Swine		G9	GenomeTrakr
SRX403809	STM716		2011	MN,USA	Swine		G9	GenomeTrakr
SRX461964	STM715		2009	MN,USA	Swine		G9	GenomeTrakr
SRX575118	STM325		2012	MN,USA	Bovine		G9	GenomeTrakr
SRX461874	STM768		2009	MN,USA	Swine		G9	GenomeTrakr
SRX404479	STM662		2011	MN,USA	Swine		G9	GenomeTrakr
SRX476427	STM671		2007	MN,USA	Swine		G9	GenomeTrakr
SRX515695	STM821		2007	MN,USA	Swine		G9	GenomeTrakr
SRX404425	STM704		2011	MN,USA	Swine		G9	GenomeTrakr
SRX701949	STM610		2013	MN,USA	Human		G9	GenomeTrakr
SRX696188	STM603		2013	MN,USA	Human		G9	GenomeTrakr
SRX696101	STM606		2013	MN,USA	Human		G9	GenomeTrakr
SRX696046	STM186		2013	MN,USA	Bovine		G9	GenomeTrakr
SRX696088	STM185		2013	MN,USA	Bovine		G9	GenomeTrakr
SRX696121	STM183		2013	MN,USA	Human		G9	GenomeTrakr
SRX696032	STM931		2013	MN,USA	Bovine		G9	GenomeTrakr
SRX701699	STM609		2013	MN,USA	Human		G9	GenomeTrakr
SRX701678	STM184		2013	MN,USA	Bovine		G9	GenomeTrakr
SRX377423	STM187		2013	MN,USA	Bovine		G9	GenomeTrakr
SRX696144	STM612		2013	MN,USA	Human		G9	GenomeTrakr
SRX701667	STM605		2013	MN,USA	Human		G9	GenomeTrakr
SRX701653	STM611		2013	MN,USA	Human		G9	GenomeTrakr
SRX696093	STM607		2013	MN,USA	Human		G9	GenomeTrakr
SRX696094	STM930		2013	MN,USA	Bovine		G9	GenomeTrakr
SRX515717	STM904		2007	Ethiopia	Miscellaneous food		G10	GenomeTrakr
ERR024787	STM1116		1998	Uganda	Human		G10	Other sources in NCBI
SRR7084710	STM1039	61-2187	1961	GA,USA	Human		G10	CDC
SRX838842	STM795		2005	MN,USA	Swine		G10	GenomeTrakr
SRX878599	STM1171		2005	MN,USA	Swine		G10	GenomeTrakr
SRX476430	STM852		2007	MN,USA	Swine		G10	GenomeTrakr
SRX529477	STM569		2008	MN,USA	Other		G10	GenomeTrakr
SRX799132	STM742		2004	MN,USA	Swine		G10	GenomeTrakr
SRX885438	STM1180		2005	MN,USA	Swine		G10	GenomeTrakr
HF937208	STM1095		NA	NA	Other		G10	Other sources in NCBI	Complete genome
SRX657094	STM433		2007	WA,USA	Bovine		G10	GenomeTrakr
SRX810241	STM828		2004	MN,USA	Swine		G10	GenomeTrakr
SRX476564	STM332		2008	MN,USA	Bovine		G10	GenomeTrakr
SRX415311	STM469		2010	MN,USA	Bovine		G10	GenomeTrakr
SRX610843	STM227		2002	MN,USA	Wild bird		G10	GenomeTrakr
SRX610842	STM234		2002	MN,USA	Wild bird		G10	GenomeTrakr
SRX553410	STM468		2003	MN,USA	Bovine		G10	GenomeTrakr
SRR7084709	STM1006	02-0583	2002	Puerto Rico	Human		G10	CDC
SRX862238	STM921		2004	CA,USA	Swine		G10	NARMS
SRX476426	STM632		2007	MN,USA	Other		G10	GenomeTrakr
SRX769779	STM635		2004	MN,USA	Other		G10	GenomeTrakr
SRX769784	STM634		2004	MN,USA	Other		G10	GenomeTrakr
SRR7084708	STM980	08-0090	2007	VA,USA	Human		G10	CDC
SRX476356	STM874		2008	MN,USA	Other		G10	GenomeTrakr
SRX483570	STM872		2011	MN,USA	Other		G10	GenomeTrakr
SRX403820	STM871		2011	MN,USA	Other		G10	GenomeTrakr
SRX722099	STM927		2008	United Kingdom	Miscellaneous food		G10	GenomeTrakr
SRR1635088	STM1083		2012	United Kingdom	Human		G10	Other sources in NCBI
SRX973620	STM1206		2007	Egypt	Miscellaneous food		G10	GenomeTrakr
SRX641658	STM875		2007	Al,USA	Other		G10	GenomeTrakr
SRX838794	STM762		2005	MN,USA	Swine		G10	GenomeTrakr
SRX529456	STM734		2008	MN,USA	Swine		G10	GenomeTrakr
SRX515697	STM754		2007	MN,USA	Swine		G10	GenomeTrakr
SRX701671	STM602		2001	MN,USA	Human		G10	GenomeTrakr
SRX476664	STM482		2007	MN,USA	Bovine		G10	GenomeTrakr
SRX495445	STM721		2007	MN,USA	Swine		G10	GenomeTrakr
SRX569768	STM783		2012	MN,USA	Swine		G10	GenomeTrakr
SRX416024	STM776		2010	MN,USA	Swine		G10	GenomeTrakr
SRX529498	STM688		2009	MN,USA	Swine		G10	GenomeTrakr
SRX476520	STM333		2007	MN,USA	Bovine		G10	GenomeTrakr
SRX467126	STM749		2008	MN,USA	Swine		G10	GenomeTrakr
SRX529500	STM324		2008	MN,USA	Bovine		G10	GenomeTrakr
SRX467127	STM517		2009	MN,USA	Bovine		G10	GenomeTrakr
SRX462008	STM740		2010	MN,USA	Swine		G10	GenomeTrakr
SRX529501	STM730		2008	MN,USA	Swine		G10	GenomeTrakr
SRX476444	STM726		2008	MN,USA	Swine		G10	GenomeTrakr
SRX878605	STM1183		2005	MN,USA	Swine		G10	GenomeTrakr
SRX403829	STM760		2012	MN,USA	Swine		G10	GenomeTrakr
SRX447537	STM539		NA	ID,USA	Other		G10	GenomeTrakr
SRX878534	STM1172		2005	MN,USA	Bovine		G10	GenomeTrakr
SRX649186	STM472		2007	ID,USA	Bovine		G10	GenomeTrakr
SRX641512	STM277		2007	ID,USA	Bovine		G10	GenomeTrakr
SRX652660	STM341		2007	ID,USA	Bovine		G10	GenomeTrakr
SRX329347	STM537		2004	ID,USA	Other		G10	GenomeTrakr
SRX329351	STM538		2004	ID,USA	Other		G10	GenomeTrakr
SRX522509	STM534		2004	ID,USA	Other		G10	GenomeTrakr
SRX329343	STM862		2004	ID,USA	Other		G10	GenomeTrakr
SRX329341	STM536		2004	ID,USA	Other		G10	GenomeTrakr
SRX329346	STM637		2004	ID,USA	Other		G10	GenomeTrakr
SRX329342	STM636		2004	ID,USA	Other		G10	GenomeTrakr
SRX476386	STM782		2007	MN,USA	Swine		G10	GenomeTrakr
SRX529504	STM813		2008	MN,USA	Swine		G10	GenomeTrakr
SRX476565	STM660		2008	MN,USA	Swine		G10	GenomeTrakr
SRX529468	STM541		2009	MN,USA	Other		G10	GenomeTrakr
SRX404454	STM703		2010	MN,USA	Swine		G10	GenomeTrakr
SRX700255	STM131		2005	NY,USA	Poultry		G10	NARMS
SRX641527	STM023		2007	WA,USA	Other		G10	GenomeTrakr
SRX468955	STM230		2008	MN,USA	Wild bird		G10	GenomeTrakr
SRR7084707	STM1002	74-3583	1974	CanalZone	Human		G10	CDC	A hospital nursery outbreak
SRX332935	STM958		2008	NY,USA	Miscellaneous food		G10	GenomeTrakr
SRX592766	STM717		2002	MN,USA	Swine		G10	GenomeTrakr
SRX569701	STM449		2001	MN,USA	Bovine		G10	GenomeTrakr
SRX569580	STM407		2007	WA,USA	Bovine		G10	GenomeTrakr
SRX569651	STM405		2007	WA,USA	Bovine		G10	GenomeTrakr
SRX569556	STM600		2007	IA,USA	Other		G10	GenomeTrakr
SRX569703	STM404		2007	WA,USA	Bovine		G10	GenomeTrakr
SRX575084	STM788		2001	MN,USA	Swine		G10	GenomeTrakr
SRX885441	STM1170		2005	MN,USA	Swine		G10	GenomeTrakr
SRX867152	STM027		2014	Canada	Swine		G10	GenomeTrakr
SRX529446	STM329		2008	MN,USA	Bovine		G10	GenomeTrakr
SRX529472	STM323		2009	MN,USA	Bovine		G10	GenomeTrakr
SRX462194	STM458		2009	MN,USA	Bovine		G10	GenomeTrakr
SRX569578	STM867		2007	WA,USA	Other		G10	GenomeTrakr
SRX569565	STM409		2007	WA,USA	Bovine		G10	GenomeTrakr
SRX569708	STM418		2006	WA,USA	Bovine		G10	GenomeTrakr
SRX569442	STM410		2007	WA,USA	Bovine		G10	GenomeTrakr
SRX569897	STM396		2007	WA,USA	Bovine		G10	GenomeTrakr
SRX569438	STM411		2007	WA,USA	Bovine		G10	GenomeTrakr
SRX569726	STM403		2007	WA,USA	Bovine		G10	GenomeTrakr
SRX569579	STM288		2007	WA,USA	Bovine		G10	GenomeTrakr
SRX575130	STM392		2007	WA,USA	Bovine		G10	GenomeTrakr
SRX590691	STM382		2007	WA,USA	Bovine		G10	GenomeTrakr
SRX575100	STM393		2007	WA,USA	Bovine		G10	GenomeTrakr
SRX575140	STM572		2007	WA,USA	Other		G10	GenomeTrakr
SRX569772	STM399		2007	WA,USA	Bovine		G10	GenomeTrakr
SRX575115	STM504		2007	WA,USA	Bovine		G10	GenomeTrakr
SRX547041	STM339		2007	WA,USA	Bovine		G10	GenomeTrakr
SRX575087	STM394		2007	WA,USA	Bovine		G10	GenomeTrakr
SRX603857	STM379		2007	WA,USA	Bovine		G10	GenomeTrakr
SRX656683	STM434		2007	WA,USA	Bovine		G10	GenomeTrakr
SRX598024	STM380		2007	WA,USA	Bovine		G10	GenomeTrakr
SRX590688	STM474		2007	WA,USA	Bovine		G10	GenomeTrakr
SRX590692	STM381		2007	WA,USA	Bovine		G10	GenomeTrakr
SRX590682	STM488		2007	WA,USA	Bovine		G10	GenomeTrakr
SRX554469	STM507		2007	WA,USA	Bovine		G10	GenomeTrakr
SRX641503	STM024		2007	WA,USA	Other		G10	GenomeTrakr
SRX569443	STM419		2006	WA,USA	Bovine		G10	GenomeTrakr
SRX555501	STM414		2007	WA,USA	Bovine		G10	GenomeTrakr
SRX555564	STM573		2007	WA,USA	Other		G10	GenomeTrakr
SRX672542	STM021		2007	ID,USA	Other		G10	GenomeTrakr
SRX581767	STM497		2007	AK,USA	Bovine		G10	GenomeTrakr
SRX581708	STM625		2007	WA,USA	Other		G10	GenomeTrakr
SRX569573	STM408		2007	WA,USA	Bovine		G10	GenomeTrakr
SRX569731	STM401		2007	WA,USA	Bovine		G10	GenomeTrakr
SRX569730	STM402		2007	WA,USA	Bovine		G10	GenomeTrakr
SRX581704	STM391		2007	WA,USA	Bovine		G10	GenomeTrakr
SRX575085	STM395		2007	WA,USA	Bovine		G10	GenomeTrakr
SRX403803	STM278		2011	MN,USA	Bovine		G10	GenomeTrakr
SRX590687	STM347		2007	AK,USA	Bovine		G10	GenomeTrakr
SRX476728	STM1173		2007	MN,USA	Swine		G10	GenomeTrakr
SRX547075	STM502		2007	WA,USA	Bovine		G10	GenomeTrakr
SRX590680	STM384		2007	WA,USA	Bovine		G10	GenomeTrakr
SRX569429	STM413		2007	WA,USA	Bovine		G10	GenomeTrakr
SRX569437	STM412		2007	WA,USA	Bovine		G10	GenomeTrakr
SRX569771	STM400		2007	WA,USA	Bovine		G10	GenomeTrakr
SRX554368	STM556		2007	WA,USA	Other		G10	GenomeTrakr
SRX575053	STM484		2007	WA,USA	Bovine		G10	GenomeTrakr
SRX581743	STM390		2007	WA,USA	Bovine		G10	GenomeTrakr
SRX581746	STM388		2007	WA,USA	Bovine		G10	GenomeTrakr
SRX581729	STM475		2007	WA,USA	Bovine		G10	GenomeTrakr
SRX581747	STM510		2007	WA,USA	Bovine		G10	GenomeTrakr
SRX569832	STM491		2007	WA,USA	Bovine		G10	GenomeTrakr
SRX590686	STM383		2007	WA,USA	Bovine		G10	GenomeTrakr
SRX598032	STM487		2007	WA,USA	Bovine		G10	GenomeTrakr
SRX569809	STM509		2007	WA,USA	Bovine		G10	GenomeTrakr
SRX641605	STM370		2007	WA,USA	Bovine		G10	GenomeTrakr
SRX569896	STM417		2006	WA,USA	Bovine		G10	GenomeTrakr
SRX575068	STM476		2007	WA,USA	Bovine		G10	GenomeTrakr
SRX590679	STM385		2007	WA,USA	Bovine		G10	GenomeTrakr
SRX598017	STM025		2007	WA,USA	Other		G10	GenomeTrakr
SRX641660	STM363		2007	WA,USA	Bovine		G10	GenomeTrakr
SRX641649	STM364		2007	WA,USA	Bovine		G10	GenomeTrakr
SRX857654	STM251		2006	Canada	Wild bird		G10	GenomeTrakr
SRX554500	STM344		2007	ID,USA	Bovine		G10	GenomeTrakr
SRX649252	STM520		2007	WA,USA	Other		G10	GenomeTrakr
SRX575078	STM494		2007	MT,USA	Bovine		G10	GenomeTrakr
SRX575134	STM503		2007	MT,USA	Bovine		G10	GenomeTrakr
SRX575101	STM345		2007	MT,USA	Bovine		G10	GenomeTrakr
SRX555493	STM495		2007	MT,USA	Bovine		G10	GenomeTrakr
SRX569646	STM406		2007	WA,USA	Bovine		G10	GenomeTrakr
SRX581745	STM389		2007	WA,USA	Bovine		G10	GenomeTrakr
SRX649224	STM358		2007	WA,USA	Bovine		G10	GenomeTrakr
SRX581751	STM387		2007	WA,USA	Bovine		G10	GenomeTrakr
SRR7084762	STM991	2009K-1625	2009	WY,USA	Other		G10	CDC	python snake verified
SRX653550	STM489		2007	WA,USA	Bovine		G10	GenomeTrakr
SRX529494	STM696		2008	MN,USA	Swine		G10	GenomeTrakr
SRX685801	STM459		2003	MN,USA	Bovine		G10	GenomeTrakr
SRX575094	STM445		2001	MN,USA	Bovine		G10	GenomeTrakr
SRX575090	STM444		2001	MN,USA	Bovine		G10	GenomeTrakr
SRX575123	STM337		2007	WA,USA	Bovine		G10	GenomeTrakr
SRX868708	STM968		2004	CA,USA	Poultry		G10	NARMS
SRX569810	STM398		2007	WA,USA	Bovine		G10	GenomeTrakr
SRX569847	STM397		2007	WA,USA	Bovine		G10	GenomeTrakr
SRX641666	STM201		2007	WA,USA	Other		G10	GenomeTrakr
SRX641682	STM194		2007	WA,USA	Other		G10	GenomeTrakr
SRX641635	STM522		2007	WA,USA	Other		G10	GenomeTrakr
SRX641689	STM193		2007	WA,USA	Other		G10	GenomeTrakr
SRX641630	STM202		2007	WA,USA	Other		G10	GenomeTrakr
SRR7084763	STM1069	K3195	2006	AR,USA	Human		G10	CDC	A local daycare outbreak
SRX495420	STM854		2007	MN,USA	Swine		G10	GenomeTrakr
SRR7084760	STM1055	AM02661	1997	MD,USA	Human		G10	CDC
SRX332973	STM589		2010	NY,USA	Other		G10	GenomeTrakr
SRX523582	STM679		2005	MN,USA	Swine		G10	GenomeTrakr
SRX885430	STM1161		2005	MN,USA	Swine		G10	GenomeTrakr
SRX515699	STM741		2007	MN,USA	Swine		G10	GenomeTrakr
SRX569812	STM1158		2001	MN,USA	Bovine		G10	GenomeTrakr
SRX467130	STM747		2008	MN,USA	Swine		G10	GenomeTrakr
SRX821380	STM739		2005	MN,USA	Swine		G10	GenomeTrakr
SRX758451	STM761		2004	MN,USA	Swine		G10	GenomeTrakr
SRR7084761	STM994	2010K-0245	2010	MD,USA	Human		G10	CDC
SRX377425	STM919		2010	NM,USA	Swine		G10	GenomeTrakr
SRX461717	STM848		2010	MN,USA	Swine		G10	GenomeTrakr
SRX467174	STM665		2008	MN,USA	Swine		G10	GenomeTrakr
SRX462068	STM465		2010	MN,USA	Bovine		G10	GenomeTrakr
SRX476432	STM443		2007	MN,USA	Bovine		G10	GenomeTrakr
SRX467159	STM674		2008	MN,USA	Swine		G10	GenomeTrakr
SRX467087	STM751		2008	MN,USA	Swine		G10	GenomeTrakr
SRX517501	STM796		2006	MN,USA	Swine		G10	GenomeTrakr
SRX649251	STM700		2003	MN,USA	Swine		G10	GenomeTrakr
SRX717729	STM723		2003	NC,USA	Swine		G10	GenomeTrakr
SRX539785	STM808		2003	NC,USA	Swine		G10	GenomeTrakr
SRX390186	STM870		2009	VA,USA	Other		G10	GenomeTrakr
SRX534150	STM029		2000	VA,USA	Swine		G10	GenomeTrakr
SRX534283	STM028		2000	VA,USA	Swine		G10	GenomeTrakr
SRX534162	STM947		2007	VA,USA	Miscellaneous food		G10	GenomeTrakr
SRR7084758	STM982	08-1821	2008	NJ,USA	Human		G10	CDC
SRX553306	STM719		2003	MN,USA	Swine		G10	GenomeTrakr
SRX685830	STM780		2003	IL,USA	Swine		G10	GenomeTrakr
SRX838830	STM274		2005	MN,USA	Wild bird		G10	GenomeTrakr
SRX685205	STM710		2003	MN,USA	Swine		G10	GenomeTrakr
SRX743813	STM918		2005	MD,USA	Swine		G10	NARMS
SRX512409	STM923		2002	MD,USA	Swine		G10	NARMS
SRX528647	STM779		2003	NC,USA	Swine		G10	GenomeTrakr
SRX796823	STM259		2012	VA,USA	Wild bird		G10	GenomeTrakr
SRX476644	STM306		2006	VA,USA	Bovine		G10	GenomeTrakr
SRX476464	STM301		2005	VA,USA	Bovine		G10	GenomeTrakr
SRX758465	STM708		2004	MN,USA	Swine		G10	GenomeTrakr
SRX416096	STM849		2010	MN,USA	Swine		G10	GenomeTrakr
SRX690010	STM794		2003	MN,USA	Swine		G10	GenomeTrakr
SRX702328	STM804		2003	NC,USA	Swine		G10	GenomeTrakr
SRX710835	STM770		2003	MN,USA	Swine		G10	GenomeTrakr
SRX529444	STM819		2010	MN,USA	Swine		G10	GenomeTrakr
SRX722097	STM774		2003	MN,USA	Swine		G10	GenomeTrakr
SRX853852	STM844		2005	MN,USA	Swine		G10	GenomeTrakr
SRX1011023	STM1227		2007	NM,USA	Poultry		G10	NARMS
SRX476385	STM693		2007	MN,USA	Swine		G10	GenomeTrakr
SRX515712	STM824		2006	MN,USA	Swine		G10	GenomeTrakr
SRX1011008	STM1166		2006	MN,USA	Swine		G10	GenomeTrakr
SRR7084759	STM1056	AM02881	1997	NY,USA	Human		G10	CDC
SRX581755	STM920		2004	NY,USA	Swine		G10	NARMS
SRX878548	STM1179		2005	MN,USA	Swine		G10	GenomeTrakr
SRX885432	STM1168		2005	MN,USA	Swine		G10	GenomeTrakr
SRX878575	STM1167		2005	MN,USA	Other		G10	GenomeTrakr
SRX569424	STM1169		2001	MN,USA	Swine		G10	GenomeTrakr
SRX696147	STM784		2003	KY,USA	Swine		G10	GenomeTrakr
SRX799291	STM718		2004	MN,USA	Swine		G10	GenomeTrakr
SRX468949	STM876		2008	MN,USA	Swine		G10	GenomeTrakr
SRX468958	STM667		2008	MN,USA	Swine		G10	GenomeTrakr
SRX515715	STM757		2007	MN,USA	Swine		G10	GenomeTrakr
SRX495439	STM720		2007	MN,USA	Swine		G10	GenomeTrakr
SRX515716	STM686		2007	MN,USA	Swine		G10	GenomeTrakr
SRX700282	STM845		2003	MN,USA	Swine		G10	GenomeTrakr
SRX885437	STM1163		2005	MN,USA	Swine		G10	GenomeTrakr
SRX528070	STM786		2005	MN,USA	Swine		G10	GenomeTrakr
SRX416097	STM787		2010	MN,USA	Swine		G10	GenomeTrakr
SRX838820	STM713		2005	MN,USA	Swine		G10	GenomeTrakr
SRX467152	STM831		2008	MN,USA	Swine		G10	GenomeTrakr
SRX541184	STM861		2003	NC,USA	Swine		G10	GenomeTrakr
SRX529502	STM733		2008	MN,USA	Swine		G10	GenomeTrakr
SRX520545	STM766		2006	MN,USA	Swine		G10	GenomeTrakr
SRX710884	STM777		2003	MO,USA	Swine		G10	GenomeTrakr
SRX769780	STM471		2004	MN,USA	Bovine		G10	GenomeTrakr
SRX672481	STM802		2003	NC,USA	Swine		G10	GenomeTrakr
SRX522540	STM170		2003	MD,USA	Poultry		G10	NARMS
SRX522551	STM924		2003	MD,USA	Swine		G10	NARMS
SRX885431	STM1165		2005	MN,USA	Swine		G10	GenomeTrakr
SRX520644	STM842		2006	MN,USA	Swine		G10	GenomeTrakr
SRX529499	STM694		2011	MN,USA	Swine		G10	GenomeTrakr
SRX821377	STM738		2005	MN,USA	Swine		G10	GenomeTrakr
SRX462099	STM743		2009	MN,USA	Swine		G10	GenomeTrakr
SRX404480	STM707		2011	MN,USA	Swine		G10	GenomeTrakr
SRX610859	STM683		2011	MN,USA	Swine		G10	GenomeTrakr
SRX390895	STM678		2012	MN,USA	Swine		G10	GenomeTrakr
SRX523586	STM453		2005	MN,USA	Bovine		G10	GenomeTrakr
SRX569548	STM685		2011	MN,USA	Swine		G10	GenomeTrakr
SRX468922	STM698		2012	MN,USA	Swine		G10	GenomeTrakr
SRX529481	STM335		2008	MN,USA	Bovine		G10	GenomeTrakr
SRX468942	STM706		2012	MN,USA	Swine		G10	GenomeTrakr
SRX529457	STM695		2011	MN,USA	Swine		G10	GenomeTrakr
SRX476434	STM829		2007	MN,USA	Swine		G10	GenomeTrakr
SRX476452	STM724		2008	MN,USA	Swine		G10	GenomeTrakr
SRX641628	STM752		2002	MN,USA	Swine		G10	GenomeTrakr
SRX620820	STM744		2002	MN,USA	Swine		G10	GenomeTrakr
SRX758450	STM711		2004	MN,USA	Swine		G10	GenomeTrakr
SRX700296	STM809		2003	NE,USA	Swine		G10	GenomeTrakr
SRX403801	STM673		2011	MN,USA	Swine		G10	GenomeTrakr
SRX404481	STM753		2011	MN,USA	Swine		G10	GenomeTrakr
SRX404478	STM839		2011	MN,USA	Swine		G10	GenomeTrakr
SRX696195	STM805		2003	NC,USA	Swine		G10	GenomeTrakr
SRX539803	STM729		2003	NC,USA	Swine		G10	GenomeTrakr
SRX810249	STM067		2003	MD,USA	Poultry		G10	NARMS
SRX467144	STM663		2008	MN,USA	Swine		G10	GenomeTrakr
SRX468927	STM811		2011	MN,USA	Swine		G10	GenomeTrakr
SRX838739	STM456		2005	MN,USA	Bovine		G10	GenomeTrakr
SRX529492	STM727		2009	MN,USA	Swine		G10	GenomeTrakr
SRX476403	STM512		2007	MN,USA	Bovine		G10	GenomeTrakr
SRX529471	STM728		2009	MN,USA	Swine		G10	GenomeTrakr
SRX749846	STM455		2004	MN,USA	Bovine		G10	GenomeTrakr
SRX467072	STM705		2008	MN,USA	Swine		G10	GenomeTrakr
SRX467151	STM530		2008	MN,USA	Other		G10	GenomeTrakr
SRX468939	STM790		2008	MN,USA	Swine		G10	GenomeTrakr
SRX476428	STM198		2007	MN,USA	Other		G10	GenomeTrakr
SRX476460	STM578		2007	MN,USA	Other		G10	GenomeTrakr
SRX476429	STM199		2007	MN,USA	Other		G10	GenomeTrakr
SRX476693	STM200		2007	MN,USA	Other		G10	GenomeTrakr
SRX810219	STM748		2004	MN,USA	Swine		G10	GenomeTrakr
SRX476471	STM725		2007	MN,USA	Swine		G10	GenomeTrakr
SRX529467	STM682		2009	MN,USA	Swine		G10	GenomeTrakr
SRX515700	STM860		2007	MN,USA	Swine		G10	GenomeTrakr
SRX467142	STM797		2008	MN,USA	Swine		G10	GenomeTrakr
SRX515676	STM792		2007	MN,USA	Swine		G10	GenomeTrakr
SRX529470	STM661		2009	MN,USA	Swine		G10	GenomeTrakr
SRX529458	STM816		2012	MN,USA	Swine		G10	GenomeTrakr
SRR7084757	STM981	08-0304	2008	MA,USA	Human		G10	CDC
SRX476433	STM745		2007	MN,USA	Swine		G10	GenomeTrakr
SRX476727	STM675		2007	MN,USA	Swine		G10	GenomeTrakr
SRX569767	STM732		2012	MN,USA	Swine		G10	GenomeTrakr
SRX732824	STM736		2003	IL,USA	Swine		G10	GenomeTrakr
SRX740733	STM697		2003	KY,USA	Swine		G10	GenomeTrakr
SRX476525	STM817		2008	MN,USA	Swine		G10	GenomeTrakr
SRX461903	STM836		2009	MN,USA	Swine		G10	GenomeTrakr
SRX529478	STM684		2008	MN,USA	Swine		G10	GenomeTrakr
SRX529475	STM735		2010	MN,USA	Swine		G10	GenomeTrakr
SRX529461	STM681		2008	MN,USA	Swine		G10	GenomeTrakr
SRX467160	STM772		2008	MN,USA	Swine		G10	GenomeTrakr
SRX476736	STM763		2007	MN,USA	Swine		G10	GenomeTrakr
SRX416019	STM677		2010	MN,USA	Swine		G10	GenomeTrakr
SRX683176	STM737		2003	KS,USA	Swine		G10	GenomeTrakr
SRX468940	STM834		2008	MN,USA	Swine		G10	GenomeTrakr
SRX520488	STM670		2006	MN,USA	Swine		G10	GenomeTrakr
SRX700269	STM812		2003	MN,USA	Swine		G10	GenomeTrakr
SRX758470	STM712		2004	MN,USA	Swine		G10	GenomeTrakr
SRX461726	STM676		2009	MN,USA	Swine		G10	GenomeTrakr
SRX476364	STM781		2007	MN,USA	Swine		G10	GenomeTrakr
SRX610840	STM773		2002	MN,USA	Swine		G10	GenomeTrakr
SRX592834	STM765		2002	MN,USA	Swine		G10	GenomeTrakr
SRX415300	STM746		2010	MN,USA	Swine		G10	GenomeTrakr
SRX467164	STM759		2009	MN,USA	Swine		G10	GenomeTrakr
SRX462186	STM775		2009	MN,USA	Swine		G10	GenomeTrakr
SRX529497	STM731		2008	MN,USA	Swine		G10	GenomeTrakr
SRX467173	STM850		2008	MN,USA	Swine		G10	GenomeTrakr
SRX467123	STM639		2008	MN,USA	Swine		G10	GenomeTrakr
SRX467155	STM830		2008	MN,USA	Swine		G10	GenomeTrakr
SRX468960	STM668		2008	MN,USA	Swine		G10	GenomeTrakr
SRX517564	STM853		2006	MN,USA	Swine		G10	GenomeTrakr
SRX461927	STM756		2009	MN,USA	Swine		G10	GenomeTrakr
SRX569557	STM690		2012	MN,USA	Swine		G10	GenomeTrakr
SRX462080	STM843		2010	MN,USA	Swine		G10	GenomeTrakr
SRX404461	STM669		2011	MN,USA	Swine		G10	GenomeTrakr
SRX403847	STM666		2011	MN,USA	Swine		G10	GenomeTrakr
SRX467132	STM822		2009	MN,USA	Swine		G10	GenomeTrakr
SRX529488	STM820		2010	MN,USA	Swine		G10	GenomeTrakr
SRX461904	STM793		2009	MN,USA	Swine		G10	GenomeTrakr
SRX569417	STM623		2012	MN,USA	Other		G10	GenomeTrakr
SRX404459	STM837		2011	MN,USA	Swine		G10	GenomeTrakr
SRR2053338	STM1268		2013-12	Thailand	Swine		NA	GenomeTrakr
SRR2053349	STM1269		2013-12	Thailand	Swine		NA	GenomeTrakr
SRR2054247	STM1270		2013-12	Thailand	Swine		NA	GenomeTrakr
SRR2054121	STM1271		2013-12	Thailand	Swine		NA	GenomeTrakr
SRR2054188	STM1272		2013-12	Thailand	Swine		NA	GenomeTrakr
SRR2054198	STM1273		2013-12	Thailand	Swine		NA	GenomeTrakr
SRR2054276	STM1274		2013-12	Thailand	Swine		NA	GenomeTrakr
SRR2075991	STM1275		2013-12	Thailand	Swine		NA	GenomeTrakr
SRR2054203	STM1276		2013-12	Thailand	Swine		NA	GenomeTrakr
SRR2053340	STM1277		2013-12	Thailand	Swine		NA	GenomeTrakr
SRR2054237	STM1278		2013-12	Thailand	Swine		NA	GenomeTrakr
SRR2015698	STM1279		2013-12	Thailand	Swine		NA	GenomeTrakr
SRR2010693	STM1280		2013-12	Thailand	Swine		NA	GenomeTrakr
SRR2054255	STM1281		2013-12	Thailand	Swine		NA	GenomeTrakr
SRR2054187	STM1282		2013-12	Thailand	Swine		NA	GenomeTrakr
SRR2054228	STM1283		2013-12	Thailand	Swine		NA	GenomeTrakr
SRR2054177	STM1284		2013-12	Thailand	Swine		NA	GenomeTrakr
SRR2054248	STM1285		2013-12	Thailand	Swine		NA	GenomeTrakr
SRR2053346	STM1286		2013-12	Thailand	Swine		NA	GenomeTrakr
SRR2054278	STM1287		2013-12	Thailand	Swine		NA	GenomeTrakr
SRR2054205	STM1288		2013-12	Thailand	Swine		NA	GenomeTrakr
SRR2152994	STM1289		2015-06	NY,USA	Human		NA	GenomeTrakr
SRR3173516	STM1290		2009-01	GA,USA	Miscellaneous food		NA	GenomeTrakr
SRR3181824	STM1291		2009-01	GA,USA	Miscellaneous food		NA	GenomeTrakr
SRR3191377	STM1292		2009-01	GA,USA	Miscellaneous food		NA	GenomeTrakr
SRR2125036	STM1293		2010-02	OR,USA	Other		NA	GenomeTrakr
SRR945122	STM1294		2002-05	WA,USA	Other		NA	GenomeTrakr
SRR3081688	STM1295		2013-09	Ethiopia	Human		NA	GenomeTrakr
SRR3027616	STM1296		2005-01	Ethiopia	Other		NA	GenomeTrakr
SRR3081665	STM1297		2013-06	Ethiopia	Human		NA	GenomeTrakr
SRR2962647	STM1298		2014-11	SD,USA	Bovine		NA	GenomeTrakr
SRR2533450	STM1299		2007	GA,USA	Poultry		NA	NARMS
SRR3081680	STM1300		2013-08	Ethiopia	Human		NA	GenomeTrakr
SRR2917927	STM1301		2005-02	MN,USA	Swine		NA	GenomeTrakr
SRR949393	STM1302		2005-05	NY,USA	Other		NA	GenomeTrakr
SRR3026969	STM1303		2004-05	Vietnam	Miscellaneous food		NA	GenomeTrakr
SRR3038129	STM1304		2002-09	China	Poultry		NA	GenomeTrakr
SRR3191588	STM1305		2014-12	NY,USA	Bovine		NA	GenomeTrakr
SRR3081689	STM1306		2013-09	Ethiopia	Human		NA	GenomeTrakr
SRR3081681	STM1307		2013-09	Ethiopia	Human		NA	GenomeTrakr
SRR2542453	STM1308		2008	NM,USA	Swine		NA	NARMS
SRR3038130	STM1309		2002-09	China	Poultry		NA	GenomeTrakr
SRR3081684	STM1310		2013-09	Ethiopia	Human		NA	GenomeTrakr
SRR3027661	STM1311		2005-01	Ethiopia	Other		NA	GenomeTrakr
SRR3027704	STM1312		2005-01	Ethiopia	Other		NA	GenomeTrakr
SRR3081651	STM1313		2013-06	Ethiopia	Human		NA	GenomeTrakr
SRR1793539	STM1314		2009	Belgium	Poultry		NA	GenomeTrakr
SRR3081679	STM1315		2013-09	Ethiopia	Human		NA	GenomeTrakr
SRR3081674	STM1316		2013-09	Ethiopia	Human		NA	GenomeTrakr
SRR3115234	STM1317		2009	NM,USA	Poultry		NA	NARMS
SRR1503317	STM1318		2011-02	NA	Miscellaneous food		NA	GenomeTrakr
SRR3191385	STM1319		2009-02	USA	Miscellaneous food		NA	GenomeTrakr
SRR3191384	STM1320		2009-02	USA	Miscellaneous food		NA	GenomeTrakr
SRR2917932	STM1321		2008-12	MN,USA	Swine		NA	GenomeTrakr
SRR3027654	STM1322		2005-01	Ethiopia	Poultry		NA	GenomeTrakr
SRR2124364	STM1323		2010-09	India	Miscellaneous food		NA	GenomeTrakr
SRR2102374	STM1324		2005-01	India	Miscellaneous food		NA	GenomeTrakr
SRR2102426	STM1325		2005-01	India	Miscellaneous food		NA	GenomeTrakr
SRR2124397	STM1326		2010-03	India	Miscellaneous food		NA	GenomeTrakr
SRR2906168	STM1327		2007-12	MN,USA	Swine		NA	GenomeTrakr
SRR3081671	STM1328		2013-09	Ethiopia	Human		NA	GenomeTrakr
SRR2085705	STM1329		2010-03	India	Miscellaneous food		NA	GenomeTrakr
SRR3081660	STM1330		2013-06	Ethiopia	Human		NA	GenomeTrakr
SRR3170578	STM1331		2009-10	Mexico	Miscellaneous food		NA	GenomeTrakr
SRR3156729	STM1332		2009-10	Mexico	Miscellaneous food		NA	GenomeTrakr
SRR2096599	STM1333		2003-03	Canada	Other		NA	GenomeTrakr
SRR2102479	STM1334		2014-10	MN,USA	Bovine		NA	GenomeTrakr
SRR2096554	STM1335		2006-01	Chile	Swine		NA	GenomeTrakr
SRR3081661	STM1336		2013-07	Ethiopia	Human		NA	GenomeTrakr
SRR2080404	STM1337		2008-01	NY,USA	Bovine		NA	GenomeTrakr
SRR3081653	STM1338		2013-08	Ethiopia	Human		NA	GenomeTrakr
SRR2082833	STM1339		2010	NM,USA	Poultry		NA	GenomeTrakr
SRR2959996	STM1340		2014-07	TX,USA	Swine		NA	GenomeTrakr
SRR2125040	STM1341		2010-02	OR,USA	Other		NA	GenomeTrakr
SRR3088917	STM1342		2013-06	Ethiopia	Bovine		NA	GenomeTrakr
SRR950687	STM1343		2006-11	CO,USA	Bovine		NA	GenomeTrakr
SRR2130329	STM1344		2015-07	WA,USA	Human		NA	GenomeTrakr
SRR3100233	STM1345		2015-12	ND,USA	Miscellaneous food		NA	GenomeTrakr
SRR3096030	STM1346		2009	MD,USA	Poultry		NA	NARMS
SRR1333878	STM1347		2001-05	NA	Other		NA	GenomeTrakr
SRR1732576	STM1348		2012-07	NA	Miscellaneous food		NA	GenomeTrakr
SRR3096089	STM1349		2009	CA,USA	Poultry		NA	NARMS
SRR1562640	STM1350		2012-07	NA	Miscellaneous food		NA	GenomeTrakr
SRR1562603	STM1351		2012-07	NA	Miscellaneous food		NA	GenomeTrakr
SRR2104619	STM1352		2004-10	Mexico	Miscellaneous food		NA	GenomeTrakr
SRR3081652	STM1353		2013-06	Ethiopia	Human		NA	GenomeTrakr
SRR3062414	STM1354		2015	SD,USA	Bovine		NA	GenomeTrakr
SRR2124515	STM1355		2010-04	China	Miscellaneous food		NA	GenomeTrakr
SRR2878405	STM1356		2002-11	Bangladesh	Miscellaneous food		NA	GenomeTrakr
SRR2533343	STM1357		2006	OR,USA	Bovine		NA	NARMS
SRR2583952	STM1358		2008	PA,USA	Bovine		NA	NARMS
SRR2533475	STM1359		2015-08	MN,USA	Bovine		NA	GenomeTrakr
SRR2971418	STM1360		2015	MN,USA	Swine		NA	GenomeTrakr
SRR2143495	STM1361		2007	CA,USA	Poultry		NA	NARMS
SRR1106158	STM1362		missing	WA,USA	Other		NA	GenomeTrakr
SRR2082930	STM1363		2007-05	MN,USA	Swine		NA	GenomeTrakr
SRR2133189	STM1364		2004-02	Philippines	Miscellaneous food		NA	GenomeTrakr
SRR950681	STM1365		2007-01	OR,USA	Other		NA	GenomeTrakr
SRR2130327	STM1366		2015-06	WA,USA	Human		NA	GenomeTrakr
SRR1068366	STM1367		2012-06	NA	Miscellaneous food		NA	GenomeTrakr
SRR945121	STM1368		2001-12	WA,USA	Other		NA	GenomeTrakr
SRR1177237	STM1369		2002	WA,USA	Other		NA	GenomeTrakr
SRR3081683	STM1370		2013-08	Ethiopia	Human		NA	GenomeTrakr
SRR2096597	STM1371		2014-12	MN,USA	Poultry		NA	GenomeTrakr
SRR945120	STM1372		2002-05	WA,USA	Other		NA	GenomeTrakr
SRR1395322	STM1373		2007-01	WA,USA	Other		NA	GenomeTrakr
SRR3027656	STM1374		2005-01	Ethiopia	Other		NA	GenomeTrakr
SRR2911772	STM1375		2014-10	SD,USA	Other		NA	GenomeTrakr
SRR3027705	STM1376		2005-01	Ethiopia	Other		NA	GenomeTrakr
SRR1544166	STM1377		2007-01	WA,USA	Bovine		NA	GenomeTrakr
SRR1544223	STM1378		2007-01	WA,USA	Bovine		NA	GenomeTrakr
SRR2925137	STM1379		2002-09	China	Poultry		NA	GenomeTrakr
SRR1346322	STM1380		2007-01	MT,USA	Bovine		NA	GenomeTrakr
SRR2131378	STM1381		2009-02	India	Miscellaneous food		NA	GenomeTrakr
SRR3027660	STM1382		2005-01	Ethiopia	Other		NA	GenomeTrakr
SRR3092104	STM1383		2008-07	Mexico	Other		NA	GenomeTrakr
SRR3081663	STM1384		2013-08	Ethiopia	Human		NA	GenomeTrakr
SRR3027664	STM1385		2005-01	Ethiopia	Bovine		NA	GenomeTrakr
SRR3181823	STM1386		2009-01	GA,USA	Miscellaneous food		NA	GenomeTrakr
SRR3181825	STM1387		2009-01	GA,USA	Miscellaneous food		NA	GenomeTrakr
SRR3057160	STM1388		2002-10	Myanmar	Miscellaneous food		NA	GenomeTrakr
SRR1334364	STM1389		2001-06	NA	Wild bird		NA	GenomeTrakr
SRR3173553	STM1390		2010	CT,USA	Poultry		NA	NARMS
SRR2911781	STM1391		2014-11	MN,USA	Bovine		NA	GenomeTrakr
SRR3198627	STM1392		2009	NM,USA	Poultry		NA	NARMS
SRR2917931	STM1393		2008-07	MN,USA	Swine		NA	GenomeTrakr
SRR3081657	STM1394		2013-08	Ethiopia	Human		NA	GenomeTrakr
SRR3191376	STM1395		2009-01	GA,USA	Miscellaneous food		NA	GenomeTrakr
SRR2533453	STM1396		2007	GA,USA	Poultry		NA	NARMS
SRR3081672	STM1397		2013-08	Ethiopia	Human		NA	GenomeTrakr
SRR3181826	STM1398		2009-01	GA,USA	Miscellaneous food		NA	GenomeTrakr
SRR2070990	STM1399		2007	CA,USA	Poultry		NA	NARMS
SRR3147926	STM1400		2009	GA,USA	Poultry		NA	NARMS
SRR3081666	STM1401		2013-08	Ethiopia	Human		NA	GenomeTrakr
SRR2962657	STM1402		2015	SD,USA	Bovine		NA	GenomeTrakr
SRR3055291	STM1403		2008	MD,USA	Poultry		NA	NARMS
SRR3082392	STM1404		2009	MN,USA	Poultry		NA	NARMS
SRR3181827	STM1405		2009-01	GA,USA	Miscellaneous food		NA	GenomeTrakr
SRR3110334	STM1406		2010	MD,USA	Poultry		NA	NARMS
SRR2962476	STM1407		2009-04	MN,USA	Swine		NA	GenomeTrakr
SRR2102443	STM1408		2007	NY,USA	Poultry		NA	NARMS
SRR2906167	STM1409		2007-12	MN,USA	Swine		NA	GenomeTrakr
SRR3115182	STM1410		2009	CT,USA	Poultry		NA	NARMS
SRR3116161	STM1411		2009	NY,USA	Poultry		NA	NARMS
SRR3168994	STM1412		2014-10	NC,USA	Other		NA	GenomeTrakr
SRR2054208	STM1413		2013-12	Thailand	Swine		NA	GenomeTrakr
SRR3055290	STM1414		2008	MD,USA	Poultry		NA	NARMS
SRR3115224	STM1415		2009	CT,USA	Poultry		NA	NARMS
SRR3057273	STM1416		2009-12	MN,USA	Bovine		NA	GenomeTrakr
SRR2054170	STM1417		2013-12	Thailand	Swine		NA	GenomeTrakr
SRR3099279	STM1418		2010	CT,USA	Poultry		NA	GenomeTrakr
SRR2917922	STM1419		2008-03	MN,USA	Swine		NA	GenomeTrakr
SRR3199293	STM1420		2014-10	NC,USA	Other		NA	GenomeTrakr
SRR2542459	STM1421		2008	NM,USA	Swine		NA	GenomeTrakr
SRR2533357	STM1422		2015-06	MN,USA	Poultry		NA	GenomeTrakr
SRR2917925	STM1423		2008-03	MN,USA	Swine		NA	GenomeTrakr
SRR3151793	STM1424		2010	NY,USA	Poultry		NA	NARMS
SRR3146577	STM1425		2009	NY,USA	Poultry		NA	NARMS
SRR2831449	STM1426		2007-11	MN,USA	Swine		NA	GenomeTrakr
SRR3182550	STM1427		2009	NY,USA	Poultry		NA	NARMS
SRR3151790	STM1428		2010	NM,USA	Swine		NA	NARMS
SRR2175336	STM1429		2014-04	MN,USA	Swine		NA	GenomeTrakr
SRR3199300	STM1430		2014-10	NC,USA	Other		NA	GenomeTrakr
SRR2082838	STM1431		2007-08	MN,USA	Other		NA	GenomeTrakr
SRR2976762	STM1432		2009-07	MN,USA	Swine		NA	GenomeTrakr
SRR2584398	STM1433		2007	CT,USA	Poultry		NA	NARMS
SRR2125026	STM1434		2010-02	OR,USA	Other		NA	GenomeTrakr
SRR3199294	STM1435		2014-10	NC,USA	Other		NA	GenomeTrakr
SRR2962471	STM1436		2009-01	MN,USA	Swine		NA	GenomeTrakr
SRR2082849	STM1437		2010	NM,USA	Swine		NA	GenomeTrakr
SRR3057224	STM1438		2009	MD,USA	Poultry		NA	NARMS
SRR3182553	STM1439		2009	NY,USA	Poultry		NA	NARMS
SRR2670713	STM1440		2007	CT,USA	Poultry		NA	NARMS
SRR3099646	STM1441		2010	MN,USA	Poultry		NA	GenomeTrakr
SRR3052028	STM1442		2010	NY,USA	Poultry		NA	NARMS
SRR3199292	STM1443		2014-10	NC,USA	Other		NA	GenomeTrakr
SRR3199302	STM1444		2014-10	NC,USA	Other		NA	GenomeTrakr
SRR2102446	STM1445		2006-07	MN,USA	Swine		NA	GenomeTrakr
SRR2962475	STM1446		2009-04	MN,USA	Swine		NA	GenomeTrakr
SRR3168999	STM1447		2014-10	NC,USA	Other		NA	GenomeTrakr
SRR3057217	STM1448		2009	MD,USA	Poultry		NA	NARMS
SRR3147934	STM1449		2009	GA,USA	Poultry		NA	NARMS
SRR3147921	STM1450		2009	CT,USA	Swine		NA	NARMS
SRR2976776	STM1451		2009-08	MN,USA	Swine		NA	GenomeTrakr
SRR2533468	STM1452		2015-06	MN,USA	Poultry		NA	GenomeTrakr
SRR2912659	STM1453		2008	MD,USA	Swine		NA	NARMS
SRR3146572	STM1454		2009	NY,USA	Poultry		NA	GenomeTrakr
SRR3199301	STM1455		2014-10	NC,USA	Other		NA	GenomeTrakr
SRR3096034	STM1456		2009	MD,USA	Poultry		NA	NARMS
SRR3055299	STM1457		2008	MD,USA	Poultry		NA	NARMS
SRR3089991	STM1458		2009	MD,USA	Poultry		NA	NARMS
SRR2583951	STM1459		2008	NY,USA	Poultry		NA	NARMS
SRR2054254	STM1460		2013-12	Thailand	Swine		NA	GenomeTrakr
SRR2106116	STM1461		2015-06	MN,USA	Poultry		NA	GenomeTrakr
SRR3168991	STM1462		2014-10	NC,USA	Other		NA	GenomeTrakr
SRR2102461	STM1463		2006-06	MN,USA	Swine		NA	GenomeTrakr
SRR2583953	STM1464		2008	NY,USA	Poultry		NA	NARMS
SRR950685	STM1465		2007-01	OR,USA	Bovine		NA	GenomeTrakr
SRR3116158	STM1466		2009	NY,USA	Poultry		NA	NARMS
SRR3173565	STM1467		2010	NY,USA	Poultry		NA	NARMS
SRR3110332	STM1468		2010	CT,USA	Poultry		NA	NARMS
SRR2976774	STM1469		2009-08	MN,USA	Swine		NA	GenomeTrakr
SRR1646949	STM1470		2005	NY,USA	Poultry		NA	GenomeTrakr
SRR3057271	STM1471		2009-08	MN,USA	Swine		NA	GenomeTrakr
SRR3146571	STM1472		2009	NY,USA	Poultry		NA	NARMS
SRR2072027	STM1473		2006-01	MN,USA	Swine		NA	GenomeTrakr
SRR3099282	STM1474		2010	MD,USA	Poultry		NA	GenomeTrakr
SRR2533472	STM1475		2006-12	MN,USA	Swine		NA	GenomeTrakr
SRR2670706	STM1476		2007	CT,USA	Poultry		NA	NARMS
SRR3098662	STM1477		2008	MD,USA	Poultry		NA	NARMS
SRR3096079	STM1478		2010	PA,USA	Poultry		NA	NARMS
SRR3173559	STM1479		2009	PA,USA	Poultry		NA	NARMS
SRR3173552	STM1480		2009	PA,USA	Poultry		NA	NARMS
SRR3199296	STM1481		2014-10	NC,USA	Other		NA	GenomeTrakr
SRR3182545	STM1482		2009	NY,USA	Poultry		NA	NARMS
SRR3147933	STM1483		2009	GA,USA	Poultry		NA	NARMS
SRR2015925	STM1484		2013-12	Thailand	Swine		NA	GenomeTrakr
SRR3182546	STM1485		2009	NY,USA	Poultry		NA	NARMS
SRR3115201	STM1486		2009	CT,USA	Poultry		NA	NARMS
SRR3115186	STM1487		2009	CT,USA	Poultry		NA	NARMS
SRR3110329	STM1488		2010	NY,USA	Poultry		NA	NARMS
SRR3194570	STM1489		2008	PA,USA	Poultry		NA	NARMS
SRR3098670	STM1490		2010	CT,USA	Poultry		NA	GenomeTrakr
SRR2917926	STM1491		2008-04	MN,USA	Swine		NA	GenomeTrakr
SRR1534815	STM1492		2007-02	WA,USA	Bovine		NA	GenomeTrakr
SRR3110326	STM1493		2010	MD,USA	Poultry		NA	NARMS
SRR3151795	STM1494		2010	NY,USA	Poultry		NA	NARMS
SRR3173525	STM1495		2009	CT,USA	Poultry		NA	NARMS
SRR3052020	STM1496		2010	NY,USA	Poultry		NA	NARMS
SRR3184158	STM1497		2009	NY,USA	Poultry		NA	NARMS
SRR2976763	STM1498		2009-07	MN,USA	Swine		NA	GenomeTrakr
SRR3099283	STM1499		2010	MN,USA	Poultry		NA	GenomeTrakr
SRR2670709	STM1500		2007	CT,USA	Poultry		NA	NARMS
SRR3173695	STM1501		2009	NY,USA	Poultry		NA	GenomeTrakr
SRR3168996	STM1502		2014-10	NC,USA	Other		NA	GenomeTrakr
SRR949468	STM1503		2008-10	NY,USA	Poultry		NA	GenomeTrakr
SRR3131142	STM1504		2009	NY,USA	Poultry		NA	NARMS
SRR3057226	STM1505		2009	MD,USA	Poultry		NA	NARMS
SRR2831451	STM1506		2007-11	MN,USA	Swine		NA	GenomeTrakr
SRR2533467	STM1507		2015-06	MN,USA	Poultry		NA	GenomeTrakr
SRR2917930	STM1508		2008-07	MN,USA	Swine		NA	GenomeTrakr
SRR950686	STM1509		2007-01	OR,USA	Bovine		NA	GenomeTrakr
SRR3151797	STM1510		2010	CT,USA	Poultry		NA	NARMS
SRR3184159	STM1511		2009	PA,USA	Poultry		NA	NARMS
SRR3098643	STM1512		2010	GA,USA	Poultry		NA	NARMS
SRR2911794	STM1513		2008	MD,USA	Poultry		NA	NARMS
SRR3168989	STM1514		2014-10	NC,USA	Other		NA	GenomeTrakr
SRR3173683	STM1515		2010	PA,USA	Poultry		NA	NARMS
SRR3168993	STM1516		2014-10	NC,USA	Other		NA	GenomeTrakr
SRR3099645	STM1517		2010	MD,USA	Poultry		NA	GenomeTrakr
SRR2533461	STM1518		2006	NY,USA	Poultry		NA	NARMS
SRR2999648	STM1519		2009	MD,USA	Poultry		NA	NARMS
SRR2106109	STM1520		2015-06	MN,USA	Poultry		NA	GenomeTrakr
SRR3116153	STM1521		2009	NY,USA	Poultry		NA	NARMS
SRR3151801	STM1522		2010	MD,USA	Poultry		NA	NARMS
SRR3096032	STM1523		2009	MD,USA	Poultry		NA	NARMS
SRR2156493	STM1524		2015-05	NY,USA	Human		NA	GenomeTrakr
SRR3089998	STM1525		2009	MD,USA	Poultry		NA	NARMS
SRR3146576	STM1526		2009	NY,USA	Poultry		NA	NARMS
SRR3184168	STM1527		2009	PA,USA	Poultry		NA	NARMS
SRR2911783	STM1528		2015-01	MN,USA	Swine		NA	GenomeTrakr
SRR3082382	STM1529		2009	MD,USA	Poultry		NA	NARMS
SRR2583963	STM1530		2008	PA,USA	Poultry		NA	NARMS
SRR2670625	STM1531		2008	NY,USA	Poultry		NA	NARMS
SRR3168998	STM1532		2014-10	NC,USA	Other		NA	GenomeTrakr
SRR3168995	STM1533		2014-10	NC,USA	Other		NA	GenomeTrakr
SRR2999647	STM1534		2009	MD,USA	Poultry		NA	NARMS
SRR2102389	STM1535		2007	NY,USA	Poultry		NA	NARMS
SRR3173696	STM1536		2009	GA,USA	Poultry		NA	NARMS
SRR2102431	STM1537		2007	NY,USA	Poultry		NA	NARMS
SRR3057225	STM1538		2009	MD,USA	Poultry		NA	NARMS
SRR3173688	STM1539		2010	TN,USA	Poultry		NA	NARMS
SRR3182543	STM1540		2009	NY,USA	Poultry		NA	NARMS
SRR3173694	STM1541		2009	NY,USA	Poultry		NA	GenomeTrakr
SRR3115183	STM1542		2009	CT,USA	Poultry		NA	NARMS
SRR2939124	STM1543		2004	CT,USA	Poultry		NA	NARMS
SRR3182547	STM1544		2009	NY,USA	Poultry		NA	NARMS
SRR3089993	STM1545		2009	MD,USA	Poultry		NA	NARMS
SRR1544167	STM1546		2007-01	WA,USA	Bovine		NA	GenomeTrakr
SRR3057267	STM1547		2009-07	MN,USA	Swine		NA	GenomeTrakr
SRR3098652	STM1548		2010	GA,USA	Poultry		NA	NARMS
SRR2125027	STM1549		2006	NY,USA	Poultry		NA	NARMS
SRR3173689	STM1550		2009	NY,USA	Poultry		NA	GenomeTrakr
SRR2153010	STM1551		2013	IA,USA	Poultry		NA	GenomeTrakr
SRR2533464	STM1552		2015-06	MN,USA	Poultry		NA	GenomeTrakr
SRR3182554	STM1553		2009	NY,USA	Poultry		NA	NARMS
SRR3182549	STM1554		2009	NY,USA	Poultry		NA	NARMS
SRR3199297	STM1555		2014-10	NC,USA	Other		NA	GenomeTrakr
SRR3173550	STM1556		2009	PA,USA	Poultry		NA	NARMS
SRR3185046	STM1557		2010	CT,USA	Poultry		NA	NARMS
SRR3173551	STM1558		2009	PA,USA	Poultry		NA	NARMS
SRR949452	STM1559		2008-06	NY,USA	Poultry		NA	GenomeTrakr
SRR2082850	STM1560		2007-05	MN,USA	Swine		NA	GenomeTrakr
SRR2831450	STM1561		2007-09	MN,USA	Swine		NA	GenomeTrakr
SRR3136815	STM1562		2010-08	MN,USA	Swine		NA	GenomeTrakr
SRR1107427	STM1563		2011-12	NY,USA	Bovine		NA	GenomeTrakr
SRR3098673	STM1564		2010	MD,USA	Poultry		NA	GenomeTrakr
SRR3110324	STM1565		2010	NY,USA	Poultry		NA	NARMS
SRR3146578	STM1566		2009	NY,USA	Poultry		NA	NARMS
SRR2962356	STM1567		2008	MD,USA	Poultry		NA	NARMS
SRR3027653	STM1568		2005-01	Ethiopia	Human		NA	GenomeTrakr
SRR3057268	STM1569		2009-07	MN,USA	Swine		NA	GenomeTrakr
SRR3184196	STM1570		2010	NY,USA	Poultry		NA	NARMS
SRR3057274	STM1571		2010-01	MN,USA	Swine		NA	GenomeTrakr
SRR3173564	STM1572		2009	PA,USA	Poultry		NA	NARMS
SRR1604878	STM1573		2007	United Kingdom	Miscellaneous food		NA	GenomeTrakr
SRR2976761	STM1574		2009-07	MN,USA	Swine		NA	GenomeTrakr
SRR3057266	STM1575		2009-07	MN,USA	Swine		NA	GenomeTrakr
SRR2670624	STM1576		2008	MD,USA	Poultry		NA	NARMS
SRR3096029	STM1577		2009	MD,USA	Poultry		NA	NARMS
SRR2133344	STM1578		2004-04	Taiwan	Poultry		NA	GenomeTrakr
SRR2917924	STM1579		2008-03	MN,USA	Swine		NA	GenomeTrakr
SRR3057270	STM1580		2009-08	MN,USA	Swine		NA	GenomeTrakr
SRR2102510	STM1581		2006-06	MN,USA	Bovine		NA	GenomeTrakr
SRR2939127	STM1582		2004	CT,USA	Poultry		NA	NARMS
SRR2976777	STM1583		2009-01	MN,USA	Swine		NA	GenomeTrakr
SRR3115200	STM1584		2009	CT,USA	Poultry		NA	NARMS
SRR2962473	STM1585		2009-02	MN,USA	Swine		NA	GenomeTrakr
SRR3182539	STM1586		2010-09	HI,USA	Other		NA	GenomeTrakr
SRR1333889	STM1587		2001	NA	Bovine		NA	GenomeTrakr
SRR2670155	STM1588		2008	MD,USA	Poultry		NA	NARMS
SRR3194567	STM1589		2008	PA,USA	Poultry		NA	NARMS
SRR3182542	STM1590		2009	NY,USA	Poultry		NA	NARMS
SRR3057219	STM1591		2009	MD,USA	Poultry		NA	NARMS
SRR2917923	STM1592		2008-02	MN,USA	Swine		NA	GenomeTrakr
SRR2125970	STM1593		2015-06	MN,USA	Poultry		NA	GenomeTrakr
SRR3168990	STM1594		2014-10	NC,USA	Other		NA	GenomeTrakr
SRR3057275	STM1595		2010-05	MN,USA	Swine		NA	GenomeTrakr
SRR3151803	STM1596		2010	NY,USA	Poultry		NA	GenomeTrakr
SRR3173690	STM1597		2009	NY,USA	Poultry		NA	NARMS
SRR2939125	STM1598		2004	CT,USA	Poultry		NA	NARMS
SRR3168997	STM1599		2014-10	NC,USA	Other		NA	GenomeTrakr
SRR3052025	STM1600		2010	MD,USA	Poultry		NA	NARMS
SRR2096625	STM1601		2006-05	MN,USA	Swine		NA	GenomeTrakr
SRR3182540	STM1602		2010-10	HI,USA	Other		NA	GenomeTrakr
SRR3173561	STM1603		2009	PA,USA	Poultry		NA	NARMS
SRR2999652	STM1604		2009	MD,USA	Poultry		NA	NARMS
SRR3098674	STM1605		2010	MN,USA	Poultry		NA	GenomeTrakr
SRR3057218	STM1606		2009	MD,USA	Poultry		NA	NARMS
SRR2096551	STM1607		2007-07	MN,USA	Other		NA	GenomeTrakr
SRR2917921	STM1608		2008-03	MN,USA	Swine		NA	GenomeTrakr
SRR3089992	STM1609		2009	MD,USA	Poultry		NA	NARMS
SRR2954334	STM1610		2008-12	MN,USA	Swine		NA	GenomeTrakr
SRR3136816	STM1611		2010-09	MN,USA	Swine		NA	GenomeTrakr
SRR3098653	STM1612		2010	CT,USA	Poultry		NA	NARMS
SRR3092106	STM1613		2008-07	Mexico	Other		NA	GenomeTrakr
SRR3199295	STM1614		2014-10	NC,USA	Other		NA	GenomeTrakr
SRR3052018	STM1615		2010	MD,USA	Poultry		NA	NARMS
SRR3115221	STM1616		2009	CT,USA	Poultry		NA	NARMS
SRR3027652	STM1617		2005-01	Ethiopia	Swine		NA	GenomeTrakr
SRR3199291	STM1618		2014-10	NC,USA	Other		NA	GenomeTrakr
SRR2106108	STM1619		2015-06	MN,USA	Poultry		NA	GenomeTrakr
SRR2072026	STM1620		2006-12	MN,USA	Swine		NA	GenomeTrakr
SRR3182541	STM1621		2009	NY,USA	Poultry		NA	GenomeTrakr
SRR3194568	STM1622		2008	PA,USA	Poultry		NA	NARMS
SRR3198624	STM1623		2009	NM,USA	Poultry		NA	NARMS
SRR2971415	STM1624		2015	ND,USA	Bovine		NA	GenomeTrakr
SRR2102447	STM1625		2006-06	MN,USA	Swine		NA	GenomeTrakr
SRR2533463	STM1626		2015-06	MN,USA	Poultry		NA	GenomeTrakr
SRR2999646	STM1627		2009	MD,USA	Poultry		NA	NARMS
SRR2133159	STM1628		2004-01	Spain	Miscellaneous food		NA	GenomeTrakr
SRR2124451	STM1629		2015-06	Belgium	Miscellaneous food		NA	GenomeTrakr
SRR2533555	STM1630		2007	NY,USA	Poultry		NA	NARMS
SRR2053327	STM1631		2013-12	Thailand	Swine		NA	GenomeTrakr
SRR3057216	STM1632		2009	MD,USA	Poultry		NA	NARMS
SRR3057272	STM1633		2009-01	MN,USA	Swine		NA	GenomeTrakr
SRR2143461	STM1634		2006-02	CA,USA	Other		NA	GenomeTrakr
SRR2102523	STM1635		2006	NY,USA	Poultry		NA	NARMS
SRR2670694	STM1636		2008	NY,USA	Poultry		NA	NARMS
SRR2125020	STM1637		2006	NY,USA	Poultry		NA	NARMS
SRR3099623	STM1638		2010	CT,USA	Poultry		NA	GenomeTrakr
SRR2962477	STM1639		2009-05	MN,USA	Swine		NA	GenomeTrakr
SRR3184155	STM1640		2009	PA,USA	Poultry		NA	NARMS
SRR3116167	STM1641		2009	NY,USA	Poultry		NA	NARMS
SRR3098647	STM1642		2010	MD,USA	Poultry		NA	NARMS
SRR2976760	STM1643		2009-06	MN,USA	Swine		NA	GenomeTrakr
SRR3090000	STM1644		2009	MD,USA	Poultry		NA	NARMS
SRR3115202	STM1645		2009	CT,USA	Poultry		NA	NARMS
SRR3115239	STM1646		2009	NM,USA	Poultry		NA	NARMS
SRR1297205	STM1647		2007	NY,USA	Other		NA	GenomeTrakr
SRR1297209	STM1648		2008	NY,USA	Other		NA	GenomeTrakr
SRR1501253	STM1649		2007	WA,USA	Other		NA	GenomeTrakr
SRR1767814	STM1650		2005	CA,USA	Poultry		NA	NARMS
SRR1773640	STM1651		2005	TN,USA	Poultry		NA	NARMS
SRR1773838	STM1652		2005	TN,USA	Poultry		NA	NARMS
SRR1791384	STM1653		2006	CA,USA	Poultry		NA	NARMS
SRR1801545	STM1654		2006	CO,USA	Poultry		NA	NARMS
SRR2064125	STM1655		2006	NM,USA	Poultry		NA	NARMS
SRR2078195	STM1656		2006	NM,USA	Poultry		NA	NARMS
SRR2124377	STM1657		2012	GA,USA	Poultry		NA	GenomeTrakr
SRR2124439	STM1658		2012	GA,USA	Poultry		NA	GenomeTrakr
SRR2125852	STM1659		2015	MA,USA	Poultry		NA	GenomeTrakr
SRR2126721	STM1660		2015	AR,USA	Poultry		NA	GenomeTrakr
SRR2131023	STM1661		2012	SD,USA	Bovine		NA	GenomeTrakr
SRR2132182	STM1662		2014	CA,USA	Poultry		NA	GenomeTrakr
SRR2132195	STM1663		2014	KY,USA	Poultry		NA	GenomeTrakr
SRR2132199	STM1664		2014	GA,USA	Poultry		NA	GenomeTrakr
SRR2143362	STM1665		2015	VA,USA	Bovine		NA	GenomeTrakr
SRR2153012	STM1666		2015	WA,USA	Swine		NA	GenomeTrakr
SRR2153019	STM1667		2015	WA,USA	Swine		NA	GenomeTrakr
SRR2153204	STM1668		2015	WA,USA	Swine		NA	GenomeTrakr
SRR2153211	STM1669		2015	WA,USA	Swine		NA	GenomeTrakr
SRR2167778	STM1670		2015	WA,USA	Other		NA	GenomeTrakr
SRR2175317	STM1671		2015	WA,USA	Other		NA	GenomeTrakr
SRR2175323	STM1672		2015	WA,USA	Other		NA	GenomeTrakr
SRR2175330	STM1673		2015	WA,USA	Other		NA	GenomeTrakr
SRR2175349	STM1674		2015	WA,USA	Other		NA	GenomeTrakr
SRR2175350	STM1675		2015	WA,USA	Human		NA	GenomeTrakr
SRR2175351	STM1676		2015	WA,USA	Other		NA	GenomeTrakr
SRR2175364	STM1677		2015	WA,USA	Other		NA	GenomeTrakr
SRR2353850	STM1678		2015	KS,USA	Bovine		NA	GenomeTrakr
SRR2395846	STM1679		2015	ME,USA	Poultry		NA	GenomeTrakr
SRR2396522	STM1680		2015	ME,USA	Poultry		NA	GenomeTrakr
SRR2423595	STM1681		2015	ME,USA	Poultry		NA	GenomeTrakr
SRR2483566	STM1682		2015	IL,USA	Other		NA	GenomeTrakr
SRR2483567	STM1683		2015	IL,USA	Poultry		NA	GenomeTrakr
SRR2501163	STM1684		2015	ME,USA	Poultry		NA	GenomeTrakr
SRR2532791	STM1685		2006	NY,USA	Swine		NA	NARMS
SRR2533320	STM1686		2006	NY,USA	Poultry		NA	NARMS
SRR2533336	STM1687		2006	TN,USA	Poultry		NA	NARMS
SRR2533388	STM1688		2003	Mexico	Miscellaneous food		NA	GenomeTrakr
SRR2533433	STM1689		2004	Philippines	Miscellaneous food		NA	GenomeTrakr
SRR2533460	STM1690		2006	NY,USA	Poultry		NA	NARMS
SRR2533574	STM1691		2007	CO,USA	Bovine		NA	NARMS
SRR2533581	STM1692		2003	MD,USA	Poultry		NA	NARMS
SRR2533583	STM1693		2003	MD,USA	Poultry		NA	NARMS
SRR2533585	STM1694		2003	MD,USA	Poultry		NA	NARMS
SRR2533586	STM1695		2003	MD,USA	Poultry		NA	NARMS
SRR2534080	STM1696		2003	Mexico	Miscellaneous food		NA	GenomeTrakr
SRR2534118	STM1697		2003	Mexico	Miscellaneous food		NA	GenomeTrakr
SRR2542448	STM1698		2008	NY,USA	Poultry		NA	GenomeTrakr
SRR2542449	STM1699		2008	NY,USA	Poultry		NA	GenomeTrakr
SRR2542450	STM1700		2008	NY,USA	Poultry		NA	GenomeTrakr
SRR2542451	STM1701		2008	NY,USA	Poultry		NA	GenomeTrakr
SRR2542455	STM1702		2008	NY,USA	Poultry		NA	GenomeTrakr
SRR2542456	STM1703		2008	NY,USA	Poultry		NA	GenomeTrakr
SRR2542458	STM1704		2008	NY,USA	Poultry		NA	GenomeTrakr
SRR2542460	STM1705		2008	NY,USA	Poultry		NA	NARMS
SRR2542461	STM1706		2008	NY,USA	Poultry		NA	GenomeTrakr
SRR2542477	STM1707		2008	NY,USA	Poultry		NA	NARMS
SRR2542478	STM1708		2008	NY,USA	Poultry		NA	NARMS
SRR2542479	STM1709		2008	NY,USA	Poultry		NA	GenomeTrakr
SRR2542480	STM1710		2008	NY,USA	Poultry		NA	NARMS
SRR2542490	STM1711		2008	NY,USA	Poultry		NA	GenomeTrakr
SRR2542497	STM1712		2008	NY,USA	Poultry		NA	GenomeTrakr
SRR2562273	STM1713		2015	ME,USA	Poultry		NA	GenomeTrakr
SRR2562278	STM1714		2015	ME,USA	Poultry		NA	GenomeTrakr
SRR2562284	STM1715		2015	ME,USA	Poultry		NA	GenomeTrakr
SRR2584317	STM1716		2008	NM,USA	Poultry		NA	NARMS
SRR2587696	STM1717		2015	ME,USA	Poultry		NA	GenomeTrakr
SRR2587726	STM1718		2015	ME,USA	Poultry		NA	GenomeTrakr
SRR2587727	STM1719		2015	ME,USA	Poultry		NA	GenomeTrakr
SRR2587728	STM1720		2015	ME,USA	Poultry		NA	GenomeTrakr
SRR2637691	STM1721		2015	WA,USA	Other		NA	GenomeTrakr
SRR2637692	STM1722		2015	WA,USA	Other		NA	GenomeTrakr
SRR2637693	STM1723		2015	WA,USA	Other		NA	GenomeTrakr
SRR2637694	STM1724		2015	WA,USA	Other		NA	GenomeTrakr
SRR2637700	STM1725		2015	WA,USA	Other		NA	GenomeTrakr
SRR2637701	STM1726		2015	WA,USA	Other		NA	GenomeTrakr
SRR2637702	STM1727		2015	WA,USA	Other		NA	GenomeTrakr
SRR2637703	STM1728		2015	WA,USA	Other		NA	GenomeTrakr
SRR2638489	STM1729		2015	ME,USA	Poultry		NA	GenomeTrakr
SRR2724056	STM1730		2008	MD,USA	Poultry		NA	NARMS
SRR2724057	STM1731		2008	MD,USA	Poultry		NA	NARMS
SRR2749817	STM1732		2015	NY,USA	Human		NA	GenomeTrakr
SRR2847929	STM1733		2015	NY,USA	Human		NA	GenomeTrakr
SRR2847931	STM1734		2015	NY,USA	Human		NA	GenomeTrakr
SRR2911823	STM1735		2004	Philippines	Miscellaneous food		NA	GenomeTrakr
SRR2912646	STM1736		2008	MD,USA	Poultry		NA	NARMS
SRR2912650	STM1737		2008	MD,USA	Poultry		NA	NARMS
SRR2939004	STM1738		2008	MD,USA	Poultry		NA	NARMS
SRR2939119	STM1739		2003	MD,USA	Poultry		NA	NARMS
SRR2939123	STM1740		2004	CT,USA	Poultry		NA	NARMS
SRR2959722	STM1741		2015	PA,USA	Poultry		NA	GenomeTrakr
SRR2962397	STM1742		2008	NM,USA	Poultry		NA	NARMS
SRR2962400	STM1743		2008	MD,USA	Poultry		NA	NARMS
SRR2962401	STM1744		2008	MD,USA	Poultry		NA	NARMS
SRR2962403	STM1745		2008	NM,USA	Poultry		NA	NARMS
SRR2962404	STM1746		2008	NM,USA	Poultry		NA	NARMS
SRR2962406	STM1747		2008	NY,USA	Poultry		NA	NARMS
SRR2962407	STM1748		2008	NY,USA	Poultry		NA	NARMS
SRR2962650	STM1749		2015	MN,USA	Bovine		NA	GenomeTrakr
SRR2962656	STM1750		2015	SD,USA	Bovine		NA	GenomeTrakr
SRR2962659	STM1751		2015	SD,USA	Swine		NA	GenomeTrakr
SRR2971405	STM1752		2015	MN,USA	Swine		NA	GenomeTrakr
SRR2971417	STM1753		2015	MN,USA	Swine		NA	GenomeTrakr
SRR2976806	STM1754		2015	MN,USA	Swine		NA	GenomeTrakr
SRR2979524	STM1755		2008	NY,USA	Poultry		NA	NARMS
SRR2979525	STM1756		2008	NY,USA	Poultry		NA	NARMS
SRR2979527	STM1757		2008	NY,USA	Poultry		NA	NARMS
SRR2979544	STM1758		2015	NY,USA	Poultry		NA	GenomeTrakr
SRR2981214	STM1759		2015	NY,USA	Human		NA	GenomeTrakr
SRR2982336	STM1760		2008	NY,USA	Poultry		NA	NARMS
SRR2982337	STM1761		2008	NY,USA	Poultry		NA	NARMS
SRR2982338	STM1762		2008	NY,USA	Poultry		NA	NARMS
SRR2982339	STM1763		2008	NY,USA	Poultry		NA	NARMS
SRR2982340	STM1764		2008	PA,USA	Poultry		NA	NARMS
SRR2982348	STM1765		2008	PA,USA	Poultry		NA	NARMS
SRR2982349	STM1766		2008	PA,USA	Poultry		NA	NARMS
SRR2982350	STM1767		2008	PA,USA	Poultry		NA	NARMS
SRR3021486	STM1768		2008	PA,USA	Poultry		NA	NARMS
SRR3021490	STM1769		2008	PA,USA	Poultry		NA	NARMS
SRR3021491	STM1770		2008	PA,USA	Poultry		NA	NARMS
SRR3021494	STM1771		2008	PA,USA	Poultry		NA	NARMS
SRR3037417	STM1772		2011	MN,USA	Other		NA	GenomeTrakr
SRR3037418	STM1773		2011	MN,USA	Other		NA	GenomeTrakr
SRR3037419	STM1774		2013	MN,USA	Poultry		NA	GenomeTrakr
SRR3037420	STM1775		2010	MN,USA	Poultry		NA	GenomeTrakr
SRR3037421	STM1776		2013	MN,USA	Poultry		NA	GenomeTrakr
SRR3037422	STM1777		2013	MN,USA	Miscellaneous food		NA	GenomeTrakr
SRR3037427	STM1778		2013	MN,USA	Miscellaneous food		NA	GenomeTrakr
SRR3062408	STM1779		2015	SD,USA	Swine		NA	GenomeTrakr
SRR3062411	STM1780		2015	IA,USA	Swine		NA	GenomeTrakr
SRR3087815	STM1781		2010	NM,USA	Poultry		NA	NARMS
SRR3088889	STM1782		2013	Ethiopia	Bovine		NA	GenomeTrakr
SRR3088894	STM1783		2013	Ethiopia	Bovine		NA	GenomeTrakr
SRR3088895	STM1784		2013	Ethiopia	Bovine		NA	GenomeTrakr
SRR3088909	STM1785		2013	Ethiopia	Bovine		NA	GenomeTrakr
SRR3088913	STM1786		2013	Ethiopia	Bovine		NA	GenomeTrakr
SRR3091416	STM1787		2009	CA,USA	Poultry		NA	NARMS
SRR3096107	STM1788		2009	CA,USA	Poultry		NA	NARMS
SRR3110481	STM1789		2015	MO,USA	Swine		NA	GenomeTrakr
SRR3110482	STM1790		2014	IL,USA	Swine		NA	GenomeTrakr
SRR3110483	STM1791		2014	MN,USA	Swine		NA	GenomeTrakr
SRR3110484	STM1792		2014	IL,USA	Swine		NA	GenomeTrakr
SRR3110485	STM1793		2014	IA,USA	Swine		NA	GenomeTrakr
SRR3110486	STM1794		2014	IL,USA	Swine		NA	GenomeTrakr
SRR3110488	STM1795		2015	OH,USA	Swine		NA	GenomeTrakr
SRR3110489	STM1796		2015	MO,USA	Swine		NA	GenomeTrakr
SRR3110490	STM1797		2015	MN,USA	Swine		NA	GenomeTrakr
SRR3110491	STM1798		2015	IA,USA	Swine		NA	GenomeTrakr
SRR3110492	STM1799		2015	IA,USA	Swine		NA	GenomeTrakr
SRR3110493	STM1800		2015	TX,USA	Swine		NA	GenomeTrakr
SRR3110495	STM1801		2015	IL,USA	Swine		NA	GenomeTrakr
SRR3110496	STM1802		2014	MN,USA	Swine		NA	GenomeTrakr
SRR3110502	STM1803		2014	OK,USA	Swine		NA	GenomeTrakr
SRR3110504	STM1804		2014	MN,USA	Swine		NA	GenomeTrakr
SRR3110505	STM1805		2014	MN,USA	Swine		NA	GenomeTrakr
SRR3110506	STM1806		2014	OH,USA	Bovine		NA	GenomeTrakr
SRR3110514	STM1807		2015	MN,USA	Swine		NA	GenomeTrakr
SRR3110515	STM1808		2015	KS,USA	Swine		NA	GenomeTrakr
SRR3110516	STM1809		2015	MN,USA	Swine		NA	GenomeTrakr
SRR3111263	STM1810		2009	CA,USA	Poultry		NA	NARMS
SRR3111271	STM1811		2009	CO,USA	Poultry		NA	NARMS
SRR3115203	STM1812		2015	MN,USA	Swine		NA	GenomeTrakr
SRR3115204	STM1813		2015	MN,USA	Swine		NA	GenomeTrakr
SRR3115205	STM1814		2015	MN,USA	Swine		NA	GenomeTrakr
SRR3115208	STM1815		2015	IA,USA	Swine		NA	GenomeTrakr
SRR3115209	STM1816		2015	AK,USA	Swine		NA	GenomeTrakr
SRR3115210	STM1817		2015	MN,USA	Bovine		NA	GenomeTrakr
SRR3115211	STM1818		2015	NC,USA	Swine		NA	GenomeTrakr
SRR3115212	STM1819		2015	MN,USA	Swine		NA	GenomeTrakr
SRR3115213	STM1820		2015	IA,USA	Swine		NA	GenomeTrakr
SRR3115215	STM1821		2015	MN,USA	Swine		NA	GenomeTrakr
SRR3115216	STM1822		2015	MN,USA	Swine		NA	GenomeTrakr
SRR3115217	STM1823		2015	IA,USA	Swine		NA	GenomeTrakr
SRR3115219	STM1824		2015	IL,USA	Swine		NA	GenomeTrakr
SRR3115220	STM1825		2015	TX,USA	Swine		NA	GenomeTrakr
SRR3115233	STM1826		2009	NM,USA	Poultry		NA	NARMS
SRR3116195	STM1827		2015	MN,USA	Swine		NA	GenomeTrakr
SRR3131113	STM1828		2014	IA,USA	Swine		NA	GenomeTrakr
SRR3131114	STM1829		2015	IA,USA	Swine		NA	GenomeTrakr
SRR3131115	STM1830		2015	IA,USA	Swine		NA	GenomeTrakr
SRR3131117	STM1831		2015	TX,USA	Swine		NA	GenomeTrakr
SRR3131118	STM1832		2015	IL,USA	Swine		NA	GenomeTrakr
SRR3136817	STM1833		2015	MN,USA	Swine		NA	GenomeTrakr
SRR3136818	STM1834		2015	IA,USA	Swine		NA	GenomeTrakr
SRR3136819	STM1835		2015	TX,USA	Swine		NA	GenomeTrakr
SRR3136820	STM1836		2015	IL,USA	Swine		NA	GenomeTrakr
SRR3136821	STM1837		2014	MN,USA	Other		NA	GenomeTrakr
SRR3136822	STM1838		2015	MN,USA	Swine		NA	GenomeTrakr
SRR3148238	STM1839		2015	IA,USA	Miscellaneous food		NA	GenomeTrakr
SRR3173795	STM1840		2005	India	Miscellaneous food		NA	GenomeTrakr
SRR3184148	STM1841		2015	MN,USA	Swine		NA	GenomeTrakr
SRR3184149	STM1842		2014	MN,USA	Swine		NA	GenomeTrakr
SRR3184151	STM1843		2015	MN,USA	Swine		NA	GenomeTrakr
SRR3184152	STM1844		2015	IA,USA	Swine		NA	GenomeTrakr
SRR3184153	STM1845		2015	IA,USA	Swine		NA	GenomeTrakr
SRR3184154	STM1846		2015	TX,USA	Swine		NA	GenomeTrakr
SRR3188273	STM1847		2015	MO,USA	Swine		NA	GenomeTrakr
SRR3210398	STM1848		2015	MO,USA	Swine		NA	GenomeTrakr
SRR3210439	STM1849		2010	PA,USA	Poultry		NA	GenomeTrakr
SRR3210502	STM1850		2009	NY,USA	Poultry		NA	GenomeTrakr
SRR3210504	STM1851		2009	NY,USA	Poultry		NA	GenomeTrakr
SRR3210505	STM1852		2009	NY,USA	Poultry		NA	GenomeTrakr
SRR3210506	STM1853		2009	NY,USA	Poultry		NA	GenomeTrakr
SRR3210508	STM1854		2009	NY,USA	Poultry		NA	GenomeTrakr
SRR3210510	STM1855		2009	NY,USA	Poultry		NA	GenomeTrakr
SRR3210511	STM1856		2009	NY,USA	Poultry		NA	GenomeTrakr
SRR3214098	STM1857		2009	NY,USA	Poultry		NA	GenomeTrakr
SRR3214099	STM1858		2009	NY,USA	Poultry		NA	GenomeTrakr
SRR3214100	STM1859		2009	NY,USA	Poultry		NA	GenomeTrakr
SRR3214102	STM1860		2009	NY,USA	Poultry		NA	GenomeTrakr
SRR3214104	STM1861		2009	NY,USA	Poultry		NA	GenomeTrakr
SRR3214105	STM1862		2009	NY,USA	Poultry		NA	GenomeTrakr
SRR3214108	STM1863		2009	NY,USA	Poultry		NA	GenomeTrakr
SRR3214109	STM1864		2010	PA,USA	Poultry		NA	GenomeTrakr
SRR3214123	STM1865		2010	HI,USA	Other		NA	GenomeTrakr
SRR3214154	STM1866		2010	HI,USA	Other		NA	GenomeTrakr
SRR3215263	STM1867		2015	MO,USA	Swine		NA	GenomeTrakr
SRR3215422	STM1868		2013	Brazil	Other		NA	GenomeTrakr
SRR3217371	STM1869		2009	NY,USA	Poultry		NA	NARMS
SRR3217372	STM1870		2009	NY,USA	Poultry		NA	NARMS
SRR3217373	STM1871		2009	NY,USA	Poultry		NA	NARMS
SRR3217375	STM1872		2009	NY,USA	Poultry		NA	NARMS
SRR3219070	STM1873		2009	Peru	Miscellaneous food		NA	GenomeTrakr
SRR3219167	STM1874		2010	NM,USA	Swine		NA	NARMS
SRR3219170	STM1875		2010	NM,USA	Poultry		NA	NARMS
SRR3219269	STM1876		2008	HI,USA	Swine		NA	GenomeTrakr
SRR3223090	STM1877		2008	CA,USA	Bovine		NA	NARMS
SRR3223100	STM1878		2008	CO,USA	Swine		NA	NARMS
SRR3223754	STM1879		2009	GA,USA	Poultry		NA	NARMS
SRR3224096	STM1880		2005	GA,USA	Swine		NA	NARMS
SRR3228460	STM1881		2010	GA,USA	Poultry		NA	GenomeTrakr
SRR3242349	STM1882		2008	CO,USA	Poultry		NA	NARMS
SRR3242357	STM1883		2008	CT,USA	Poultry		NA	NARMS
SRR3242362	STM1884		2008	CT,USA	Poultry		NA	NARMS
SRR3271883	STM1885		2009	NY,USA	Poultry		NA	NARMS
SRR3271884	STM1886		2009	NY,USA	Poultry		NA	NARMS
SRR3271888	STM1887		2009	NY,USA	Poultry		NA	NARMS
SRR3271891	STM1888		2009	PA,USA	Poultry		NA	NARMS
SRR3271895	STM1889		2009	PA,USA	Poultry		NA	NARMS
SRR3272116	STM1890		2014	Thailand	Swine		NA	GenomeTrakr
SRR3272251	STM1891		2014	Thailand	Swine		NA	GenomeTrakr
SRR3289765	STM1892		2008	MD,USA	Poultry		NA	NARMS
SRR3289766	STM1893		2008	MD,USA	Poultry		NA	NARMS
SRR3289769	STM1894		2008	MD,USA	Poultry		NA	NARMS
SRR3289770	STM1895		2008	MD,USA	Poultry		NA	NARMS
SRR3289771	STM1896		2008	MD,USA	Poultry		NA	NARMS
SRR3289791	STM1897		2008	MD,USA	Poultry		NA	NARMS
SRR3289792	STM1898		2008	MD,USA	Poultry		NA	NARMS
SRR3289795	STM1899		2008	MD,USA	Poultry		NA	NARMS
SRR3294524	STM1900		2010	NM,USA	Swine		NA	NARMS
SRR3294531	STM1901		2010	CT,USA	Poultry		NA	NARMS
SRR3294532	STM1902		2010	CT,USA	Poultry		NA	NARMS
SRR3294535	STM1903		2010	CT,USA	Poultry		NA	NARMS
SRR3306201	STM1904		2013	Vietnam	Miscellaneous food		NA	GenomeTrakr
SRR3306202	STM1905		2009	PA,USA	Poultry		NA	NARMS
SRR3306203	STM1906		2009	PA,USA	Poultry		NA	NARMS
SRR3306205	STM1907		2009	NY,USA	Poultry		NA	NARMS
SRR3306206	STM1908		2009	PA,USA	Poultry		NA	NARMS
SRR3306212	STM1909		2009	PA,USA	Poultry		NA	NARMS
SRR3306272	STM1910		2010	MN,USA	Swine		NA	GenomeTrakr
SRR3306273	STM1911		2010	MN,USA	Swine		NA	GenomeTrakr
SRR3306274	STM1912		2011	MN,USA	Swine		NA	GenomeTrakr
SRR3306275	STM1913		2011	MN,USA	Swine		NA	GenomeTrakr
SRR3306276	STM1914		2011	MN,USA	Swine		NA	GenomeTrakr
SRR3306284	STM1915		2010	MN,USA	Poultry		NA	NARMS
SRR3322994	STM1916		2015	CO,USA	Poultry		NA	GenomeTrakr
SRR3322995	STM1917		2015	CO,USA	Poultry		NA	GenomeTrakr
SRR3322996	STM1918		2015	OR,USA	Poultry		NA	GenomeTrakr
SRR3323087	STM1919		2015	CO,USA	Poultry		NA	GenomeTrakr
SRR3323089	STM1920		2015	OR,USA	Poultry		NA	GenomeTrakr
SRR3323102	STM1921		2015	MN,USA	Poultry		NA	GenomeTrakr
SRR3323118	STM1922		2015	CO,USA	Poultry		NA	GenomeTrakr
SRR3323119	STM1923		2015	OH,USA	Poultry		NA	GenomeTrakr
SRR3323120	STM1924		2014	WA,USA	Poultry		NA	GenomeTrakr
SRR3323121	STM1925		2014	CA,USA	Poultry		NA	GenomeTrakr
SRR3323122	STM1926		2014	CA,USA	Poultry		NA	GenomeTrakr
SRR3323123	STM1927		2015	CO,USA	Poultry		NA	GenomeTrakr
SRR3330219	STM1928		2008	GA,USA	Poultry		NA	NARMS
SRR3330231	STM1929		2008	MD,USA	Poultry		NA	NARMS
SRR3330243	STM1930		2010	MD,USA	Poultry		NA	NARMS
SRR3330245	STM1931		2010	MD,USA	Poultry		NA	NARMS
SRR3330249	STM1932		2010	MD,USA	Poultry		NA	NARMS
SRR3330383	STM1933		2010	MD,USA	Poultry		NA	NARMS
SRR3330384	STM1934		2010	MD,USA	Poultry		NA	NARMS
SRR3330385	STM1935		2010	MD,USA	Poultry		NA	NARMS
SRR3330600	STM1936		2009	MD,USA	Poultry		NA	NARMS
SRR3344215	STM1937		2015	WA,USA	Poultry		NA	GenomeTrakr
SRR3344458	STM1938		2008	MD,USA	Poultry		NA	NARMS
SRR3344459	STM1939		2008	MD,USA	Poultry		NA	NARMS
SRR3344460	STM1940		2008	MD,USA	Poultry		NA	NARMS
SRR3344490	STM1941		2013	Thailand	Swine		NA	GenomeTrakr
SRR3344802	STM1942		2013	Thailand	Swine		NA	GenomeTrakr
SRR3390774	STM1943		2008	NC,USA	Swine		NA	GenomeTrakr
SRR3391826	STM1944		2008	NC,USA	Swine		NA	GenomeTrakr
SRR3392134	STM1945		2008	NC,USA	Swine		NA	GenomeTrakr
SRR3392176	STM1946		2008	NC,USA	Swine		NA	GenomeTrakr
SRR3400509	STM1947		2009	NC,USA	Other		NA	GenomeTrakr
SRR3407250	STM1948		2008	NC,USA	Swine		NA	GenomeTrakr
SRR3437477	STM1949		2011	MN,USA	Swine		NA	GenomeTrakr
SRR3437478	STM1950		2011	MN,USA	Bovine		NA	GenomeTrakr
SRR3437479	STM1951		2011	MN,USA	Swine		NA	GenomeTrakr
SRR3437883	STM1952		2009	NC,USA	Swine		NA	GenomeTrakr
SRR3452360	STM1953		2009	NY,USA	Poultry		NA	NARMS
SRR3452361	STM1954		2009	NY,USA	Poultry		NA	NARMS
SRR3453166	STM1955		2008	China	Miscellaneous food		NA	GenomeTrakr
SRR3465342	STM1956		2013	Thailand	Swine		NA	GenomeTrakr
SRR3465349	STM1957		2013	Thailand	Swine		NA	GenomeTrakr
SRR3465350	STM1958		2013	Thailand	Swine		NA	GenomeTrakr
SRR3465351	STM1959		2013	Thailand	Swine		NA	GenomeTrakr
SRR3465352	STM1960		2013	Thailand	Swine		NA	GenomeTrakr
SRR3465353	STM1961		2013	Thailand	Swine		NA	GenomeTrakr
SRR3465355	STM1962		2013	Thailand	Swine		NA	GenomeTrakr
SRR3465356	STM1963		2013	Thailand	Swine		NA	GenomeTrakr
SRR3465359	STM1964		2013	Thailand	Swine		NA	GenomeTrakr
SRR3465360	STM1965		2013	Thailand	Swine		NA	GenomeTrakr
SRR3465405	STM1966		2013	Thailand	Swine		NA	GenomeTrakr
SRR3465407	STM1967		2013	Thailand	Swine		NA	GenomeTrakr
SRR3465408	STM1968		2013	Thailand	Swine		NA	GenomeTrakr
SRR3465409	STM1969		2013	Thailand	Swine		NA	GenomeTrakr
SRR3465410	STM1970		2013	Thailand	Swine		NA	GenomeTrakr
SRR3465415	STM1971		2013	OH,USA	Poultry		NA	GenomeTrakr
SRR3465417	STM1972		2013	OH,USA	Poultry		NA	GenomeTrakr
SRR3465418	STM1973		2013	OH,USA	Poultry		NA	GenomeTrakr
SRR3470774	STM1974		2015	NJ,USA	Bovine		NA	GenomeTrakr
SRR3470776	STM1975		2015	CA,USA	Bovine		NA	GenomeTrakr
SRR3474702	STM1976		2012	VA,USA	Other		NA	GenomeTrakr
SRR3474703	STM1977		2013	VA,USA	Bovine		NA	GenomeTrakr
SRR3474704	STM1978		2013	VA,USA	Poultry		NA	GenomeTrakr
SRR3475635	STM1979		2012	VA,USA	Other		NA	GenomeTrakr
SRR3475636	STM1980		2013	VA,USA	Bovine		NA	GenomeTrakr
SRR3475637	STM1981		2013	VA,USA	Poultry		NA	GenomeTrakr
SRR3475940	STM1982		2015	MD,USA	Poultry		NA	GenomeTrakr
SRR3475941	STM1983		2015	NC,USA	Poultry		NA	GenomeTrakr
SRR3490009	STM1984		2010	NM,USA	Poultry		NA	NARMS
SRR3490028	STM1985		2012	MN,USA	Swine		NA	GenomeTrakr
SRR3490029	STM1986		2012	MN,USA	Swine		NA	GenomeTrakr
SRR3490030	STM1987		2012	MN,USA	Swine		NA	GenomeTrakr
SRR3490031	STM1988		2012	MN,USA	Swine		NA	GenomeTrakr
SRR3490033	STM1989		2012	MN,USA	Swine		NA	GenomeTrakr
SRR3490034	STM1990		2011	MN,USA	Swine		NA	GenomeTrakr
SRR3490035	STM1991		2012	MN,USA	Swine		NA	GenomeTrakr
SRR3502993	STM1992		2010	NY,USA	Poultry		NA	GenomeTrakr
SRR3509864	STM1993		2010	NY,USA	Poultry		NA	GenomeTrakr
SRR3509869	STM1994		2010	NY,USA	Poultry		NA	NARMS
SRR3509873	STM1995		2010	NY,USA	Poultry		NA	NARMS
SRR3509880	STM1996		2010	NY,USA	Poultry		NA	NARMS
SRR3509886	STM1997		2010	GA,USA	Swine		NA	NARMS
SRR3539309	STM1998		2015	CA,USA	Poultry		NA	GenomeTrakr
[truncated: 222 more rows]

## Sheet: Appendix Table 2
Appendix Table 2. Differential metabolic potentials revealed by Phenotype Microarraysa
Substancesb	Source type	STM988/2009K-1063 logFC	STM1019/2010K-2720 logFC	STM096 logFC	STM481 logFC	STM712 logFC	STM223 logFC
PM1_A05_Succinic-acid	C	0	-0.030369	-0.162294	-0.0317516	-0.252454	-0.588954
PM1_A07_L-Aspartic-acid	C	0	0.0345604	0.0438412	0.058013	-0.211717	-0.781973
PM1_A11_D-Mannose	C	0	-0.0335538	-0.161694	0.0122216	-0.211631	-0.550396
PM1_A12_Dulcitol	C	0	-2.21574	-0.119763	-0.0487891	-0.382965	-1.04124
PM1_B02_D-Sorbitol	C	0	1.64295	1.4207	1.63302	1.2598	1.42327
PM1_B08_D-Xylose	C	0	-2.94493	-0.242206	-2.75187	-0.379053	-4.04845
PM1_B12_L-Glutamic-acid	C	0	-0.00992391	-0.946633	0.0399132	-0.599725	-1.34567
PM1_C06_L-Rhamnose	C	0	0.270281	-0.326361	0.166154	-0.1902	-4.09619
PM1_C08_Acetic-acid	C	0	-0.00401349	-0.107513	0.0701082	-0.417757	-0.570137
PM1_D02_D-Aspartic-acid	C	0	0.118012	-0.0813872	0.0825143	-0.193746	-1.08741
PM1_D05_Tween-40	C	0	0.0080966	-0.543487	0.00116806	-0.854552	-0.139048
PM1_E02_m-Tartaric-acid	C	0	-0.0549344	-0.0513361	0.0567359	-5.50656	-4.78271
PM1_E05_Tween-80	C	0	0.11412	-0.667161	0.148279	-0.617029	-0.317683
PM1_E08_b-Methyl-D-Glucoside	C	0	-0.324322	-1.21894	0.0564248	-1.27669	-2.62391
PM1_E11_2`-Deoxyadenosine	C	0	-0.0286538	-0.0982351	-0.00659015	-0.202461	-1.14206
PM1_E12_Adenosine	C	0	-0.00634527	-0.0530038	0.0661847	-0.185629	-3.19609
PM1_F03_m-Inositol	C	0	-0.0395555	0.00164228	0.165654	-0.961429	-3.34868
PM1_F06_Bromosuccinic-acid	C	0	0.0457436	-0.210936	0.0522362	-0.338151	-2.17112
PM1_F07_Propionic-acid	C	0	-0.0071579	-0.169204	0.0316752	-0.533149	-0.492185
PM1_F09_Glycolic-acid	C	0	0.0180338	0.461003	0.313013	-0.255403	-1.0602
PM1_F11_D-Cellobiose	C	0	0.105598	0.237294	0.745271	-0.53844	-1.45065
PM1_F12_Inosine	C	0	0.00827316	-0.0561823	0.0109437	-0.0475401	-4.49278
PM1_G02_Tricarballylic-acid	C	0	-0.0456101	-0.199792	0.0709172	-0.304938	-6.09108
PM1_H06_L-Lyxose	C	0	-2.63143	-0.0276904	0.23481	-3.15073	-3.31543
PM2_A06_Dextrin	C	0	0.0227025	-0.214016	-0.0987816	-0.501771	-0.281527
PM2_B05_D-Arabinose	C	0	0.258428	-0.0204099	-0.147213	-0.128567	-1.37843
PM2_B06_D-Arabitol	C	0	0.191463	-0.103438	-0.343313	-0.13743	-1.08583
PM2_B07_L-Arabitol	C	0	0.324431	0.170753	-0.221921	0.195969	-0.967037
PM2_B08_Arbutin	C	0	0.0619149	-0.508818	-0.403655	0.385839	-1.13988
PM2_B09_2-Deoxy-D-Ribose	C	0	0.00481894	0.021313	0.15252	-0.504604	-3.28413
PM2_C08_3-Methylglucose	C	0	0.172989	0.48753	-0.121305	-0.122994	-3.32469
PM2_C11_b-Methyl-D-Xyloside	C	0	0.37098	0.200543	-0.369627	-0.0591582	-1.19955
PM2_E02_Caproic-acid	C	0	-0.000178754	0.258546	-0.149786	-0.186468	-2.39066
PM2_E12_5-Keto-D-Gluconic-acid	C	0	0.138937	0.297343	-0.0640312	-0.170722	-1.25319
PM2_F09_Sorbic-acid	C	0	0.0450287	0.0335659	-0.51552	-0.23348	-2.71769
PM2_F12_L-Tartaric-acid	C	0	2.60975	2.4485	1.48219	2.15144	-0.405054
PM2_G04_L-Arginine	C	0	-0.0432616	0.0527397	0.119738	-0.956463	-1.16233
PM2_G06_L-Histidine	C	0	-0.142277	-0.235665	-0.344217	-0.786241	-3.22628
PM2_G07_L-Homoserine	C	0	-0.109755	0.0442049	-0.1476	-2.30155	-0.738242
PM2_G09_L-Isoleucine	C	0	-0.0465687	-0.762265	-0.663034	-3.15884	-1.16189
PM2_H11_2,3-Butanedione	C	0	-0.0173719	-0.0468465	-0.14173	-0.394161	-2.56073
PM3_A02_Ammonia	N	0	-1.94674	-0.188373	-0.602656	-0.754411	-2.62667
PM3_A03_Nitrite	N	0	-0.693434	-0.3414	-0.140355	-0.533033	-1.37634
PM3_A04_Nitrate	N	0	-0.651685	-0.844888	-0.73038	-1.10774	-1.84568
PM3_A05_Urea	N	0	-0.364984	-0.715991	-0.448484	-1.58885	-2.91602
PM3_A06_Biuret	N	0	-0.0659091	-0.55493	-0.510995	-0.998639	-1.38357
PM3_A07_L-Alanine	N	0	-0.00595519	-0.341793	-0.1056	-1.0087	-0.731771
PM3_A08_L-Arginine	N	0	0.0675925	-0.311517	-0.12297	-0.927772	-1.02305
PM3_A09_L-Asparagine	N	0	0.0928688	-0.294454	-0.253698	-0.643684	-1.61729
PM3_A10_L-Aspartic-Acid	N	0	-0.942549	-0.378254	-0.338896	-0.64174	-3.80486
PM3_A12_L-Glutamic-Acid	N	0	0.0294641	-0.120066	-0.13122	-0.692433	-1.90925
PM3_B01_L-Glutamine	N	0	0.0298821	-0.0695142	-0.086265	-0.593637	-1.14868
PM3_B02_Glycine	N	0	-0.0229698	-0.28673	-0.176602	-0.611163	-4.76022
PM3_B03_L-Histidine	N	0	0.101613	-0.394022	-0.0881359	-0.731745	-3.79325
PM3_B04_L-Isoleucine	N	0	-0.161749	-0.481268	-0.410043	0.370419	-1.77195
PM3_B06_L-Lysine	N	0	0.0641016	-0.228389	-1.88275	-0.76257	-3.99992
PM3_B07_L-Methionine	N	0	-0.0332835	-0.251888	-0.40663	1.96462	-1.67705
PM3_B08_L-Phenylalanine	N	0	-0.011904	-0.323356	-0.332399	0.544345	-1.38204
PM3_B09_L-Proline	N	0	0.104527	-0.219416	-0.0137789	-0.6494	-2.18664
PM3_B10_L-Serine	N	0	0.0330298	-0.153032	-0.0835943	-0.884516	-2.24262
PM3_B11_L-Threonine	N	0	-0.0233065	-0.17219	-1.3713	-0.863391	-3.26726
PM3_B12_L-Tryptophan	N	0	-0.16911	-0.527186	-0.245649	-0.78602	-0.952513
PM3_C02_L-Valine	N	0	-0.0911212	-0.308993	-0.211441	-0.610277	-1.46012
PM3_C03_D-Alanine	N	0	0.037854	-0.139873	-0.0136848	-0.704052	-3.03114
PM3_C04_D-Asparagine	N	0	-0.121382	-0.753147	-0.884689	-0.973864	-4.90895
PM3_C06_D-Glutamic-Acid	N	0	-0.186558	-0.546835	-0.448344	-1.25409	-2.99701
PM3_C07_D-Lysine	N	0	0.627695	0.790926	-1.02484	-0.945238	-3.37668
PM3_C08_D-Serine	N	0	0.0157335	-0.427347	-0.10396	-0.928121	-0.734654
PM3_C09_D-Valine	N	0	-0.355359	-0.299666	-0.500493	-0.88832	-1.63555
PM3_C10_L-Citrulline	N	0	-0.234144	0.170358	-1.13188	-0.100047	-2.57059
PM3_C11_L-Homoserine	N	0	-0.263962	0.111948	-1.64451	-0.728944	-2.58496
PM3_C12_L-Ornithine	N	0	0.20805	-0.287107	-0.756873	-0.563297	-2.4224
PM3_D01_N-Acetyl-D,L-Glutamic-Acid	N	0	-0.330676	-0.348941	-0.373947	-0.921324	-0.917432
PM3_D02_N-Phthaloyl-L-Glutamic-Acid	N	0	-0.000246462	-0.537714	-0.185251	-0.850402	-2.21653
PM3_D03_L-Pyroglutamic-Acid	N	0	-0.166632	-0.442369	-0.391713	-0.826197	-1.20095
PM3_D04_Hydroxylamine	N	0	0.118163	-0.285323	-0.752786	-1.08338	-18.6717
PM3_D05_Methylamine	N	0	0.112858	-0.464424	-0.299969	-1.34375	-2.30745
PM3_D06_N-Amylamine	N	0	-0.358153	-0.318322	-0.658869	-1.13314	-2.39966
PM3_D07_N-Butylamine	N	0	-0.136533	-0.324977	-0.345618	-0.983903	-1.93327
PM3_D08_Ethylamine	N	0	0.0282776	-0.559604	-0.273579	-1.08253	-1.77919
PM3_D10_Ethylenediamine	N	0	-0.0272731	-0.219879	-0.0612111	-1.10301	-1.47936
PM3_D11_Putrescine	N	0	-0.15512	-0.514621	-0.533392	-0.850363	-0.991576
PM3_D12_Agmatine	N	0	-0.182162	-0.376006	-0.22151	-0.771843	-0.878202
PM3_E01_Histamine	N	0	-0.277809	-0.577934	-0.351267	-0.833891	-1.04817
PM3_E02_b-Phenylethylamine	N	0	-0.135643	-0.325395	-0.168968	-0.70471	-1.87352
PM3_E03_Tyramine	N	0	0.0652615	-0.209013	0.0456092	-0.31026	-4.54703
PM3_E04_Acetamide	N	0	-0.285593	-0.358893	-0.477637	-0.85012	-2.18067
PM3_E05_Formamide	N	0	-0.112987	-0.406634	-0.463441	-0.816519	-2.77985
PM3_E06_Glucuronamide	N	0	0.0644595	-0.550169	-0.0805193	-0.887479	-4.65861
PM3_E07_D,L-Lactamide	N	0	-0.0764678	-0.252875	-0.343046	0.417721	-1.8524
PM3_E08_D-Glucosamine	N	0	0.0245141	-0.476673	-0.0723694	-0.721176	-4.4652
PM3_E10_D-Mannosamine	N	0	-0.0498005	-0.535773	-0.211265	-0.690873	-4.34187
PM3_E11_N-Acetyl-D-Glucosamine	N	0	0.111182	-0.648746	-0.109485	-0.640391	-3.83085
PM3_E12_N-Acetyl-D-Galactosamine	N	0	-0.204395	-1.28405	-0.582244	-0.850218	-1.45564
PM3_F01_N-Acetyl-D-Mannosamine	N	0	0.00270437	-0.117352	-0.0476242	-0.605199	-3.60534
PM3_F03_Adenosine	N	0	-0.011634	-0.140915	-0.104166	-0.482372	-4.61683
PM3_F04_Cytidine	N	0	0.0645155	-0.180683	-0.0107924	-0.465398	-4.87004
PM3_F05_Cytosine	N	0	0.11284	-0.28958	-0.243149	-0.678009	-1.51334
PM3_F09_Thymidine	N	0	0.0490924	-0.380863	-0.220767	-0.818791	-0.742901
PM3_F10_Uracil	N	0	-0.127244	-0.564341	-0.324697	-1.36577	-1.24707
PM3_F12_Inosine	N	0	0.0638474	-0.117577	-0.208629	-0.73621	-0.893812
PM3_G02_Xanthosine	N	0	-0.0913412	-0.360981	-0.106716	-0.613918	-1.15937
PM3_G04_Alloxan	N	0	0.457258	0.188864	-0.0516727	-0.121692	-1.34803
PM3_G05_Allantoin	N	0	-0.150969	-0.26581	-0.169123	-0.542877	-1.05527
PM3_G07_D,L-a-Amino-N-Butyric-Acid	N	0	-0.00866678	-0.282574	-0.156987	-0.047732	-0.868902
PM3_G08_g-Amino-N-Butyric-Acid	N	0	-0.1271	-0.478355	-0.560833	-0.94208	-1.09116
PM3_G11_d-Amino-Valeric-Acid	N	0	0.42839	-0.097738	-2.00109	-0.409132	-2.44873
PM3_H01_Ala-Asp	N	0	0.063377	-0.248716	-0.0159798	-0.503186	-2.56802
PM3_H02_Ala-Gln	N	0	-0.0133363	-0.134881	-0.0525337	-0.438901	-1.02269
PM3_H04_Ala-Gly	N	0	0.057372	-0.0997913	0.0228436	-0.596763	-2.18515
PM3_H05_Ala-His	N	0	0.107578	-0.0290949	0.0569791	-0.52332	-2.56106
PM3_H06_Ala-Leu	N	0	0.10664	-0.0944254	-0.0208042	-0.606762	-2.82563
PM3_H07_Ala-Thr	N	0	0.119342	-0.120478	0.0688478	-0.693725	-0.845944
PM3_H08_Gly-Asn	N	0	-0.0147937	-0.207014	-0.118003	-0.816637	-0.403907
PM3_H09_Gly-Gln	N	0	0.0400929	-0.121776	-0.0352173	-0.654097	-3.39494
PM3_H10_Gly-Glu	N	0	0.0584933	-0.152924	-0.115052	-0.794519	-1.47452
PM3_H11_Gly-Met	N	0	-0.0572849	-0.134416	-0.102438	-0.726462	-3.18098
PM3_H12_Met-Ala	N	0	0.098876	-0.110253	-0.0734039	-0.724578	-0.687871
PM4_A02_Phosphate	P	0	-1.61048	-0.301826	-0.81973	-0.502465	-2.63269
PM4_A04_Trimetaphosphate	P	0	-0.298285	-0.689535	-0.601675	-0.838983	-3.68622
PM4_A05_Tripolyphosphate	P	0	1.02377	1.75329	0.909502	1.91722	-0.884205
PM4_A06_Triethyl-Phosphate	P	0	-0.44806	-0.0131455	-0.0179198	-0.747336	-1.20847
PM4_A07_Hypophosphite	P	0	-0.0861624	0.165834	0.0881513	-1.16713	-1.34823
PM4_A08_Adenosine-2`-Monophosphate	P	0	-0.124278	-0.101439	-0.0924046	-0.735449	-5.14333
PM4_A09_Adenosine-3`-Monophosphate	P	0	-0.0678006	-0.143541	0.0158442	-0.763859	-4.53414
PM4_A10_Adenosine-5`-Monophosphate	P	0	-0.0659757	-0.077842	0.10349	-0.945539	-4.43693
PM4_A11_Adenosine-2`,3`-Cyclic-Monophosphate	P	0	-0.155578	-0.158977	-0.113133	-0.836921	-4.38028
PM4_B03_D,L-a-Glycerol-Phosphate	P	0	-0.180663	-0.321808	0.00853088	-0.923456	-3.66282
PM4_B04_b-Glycerol-Phosphate	P	0	-0.514651	-0.312464	-0.184122	-0.640116	-4.0577
PM4_B06_D-2-Phospho-Glyceric-acid	P	0	-0.12906	0.0397845	-0.0438741	-0.6067	-4.85507
PM4_B07_D-3-Phospho-Glyceric-acid	P	0	-0.551498	-0.256636	-0.0200491	-1.01549	-5.3271
PM4_B08_Guanosine-2`-Monophosphate	P	0	-0.724875	-0.172774	-0.0809952	-0.935279	-5.92397
PM4_B09_Guanosine-3`-Monophosphate	P	0	-0.320382	-0.278867	-0.0598373	-0.991476	-6.26193
PM4_B10_Guanosine-5`-Monophosphate	P	0	-0.185708	-0.124356	0.00189798	-0.929772	-5.94512
PM4_B11_Guanosine-2`,3`-Cyclic-Monophosphate	P	0	-0.511178	-0.261432	-0.0974044	-0.827221	-4.40909
PM4_C01_Phosphoenol-Pyruvate	P	0	-1.14352	-0.381162	-0.374768	-1.01713	-3.26822
PM4_C02_Phospho-Glycolic-acid	P	0	-1.2845	-0.121764	-0.705545	-0.62058	-4.45533
PM4_C03_D-Glucose-1-Phosphate	P	0	-0.355487	-0.42241	-0.123777	-0.79073	-4.51478
PM4_C04_D-Glucose-6-Phosphate	P	0	-0.180644	-0.293673	-0.0886543	-0.736565	-5.45079
PM4_C05_2-Deoxy-D-Glucose-6-Phosphate	P	0	-0.843888	0.0160935	-0.346463	-0.0902044	-18.6551
PM4_C06_D-Glucosamine-6-Phosphate	P	0	-0.448379	-0.445226	-0.00663504	-0.758532	-5.35338
PM4_C07_6-Phospho-Gluconic-acid	P	0	-0.802019	-0.0883264	-0.323035	-0.558978	-6.06673
PM4_C08_Cytidine-2`-Monophosphate	P	0	-0.0979892	-0.346862	-0.107639	-0.91084	-5.56956
PM4_C09_Cytidine-3`-Monophosphate	P	0	-0.159698	-0.568045	0.028999	-1.10042	-4.98908
PM4_C10_Cytidine-5`-Monophosphate	P	0	0.116641	-0.151498	0.215533	-0.776027	-4.2551
PM4_C11_Cytidine-2`,3`-Cyclic-Monophosphate	P	0	-0.185706	-0.275391	0.0404075	-0.971175	-4.01231
PM4_C12_Cytidine-3`,5`-Cyclic-Monophosphate	P	0	-1.90355	-0.258337	-1.00168	-0.165334	-3.02519
PM4_D01_D-Mannose-1-Phosphate	P	0	-0.486791	-0.122386	-0.155136	-0.649955	-4.12968
PM4_D02_D-Mannose-6-Phosphate	P	0	-0.347415	-0.417098	-0.0575289	-0.764656	-4.08613
PM4_D03_Cysteamine-S-Phosphate	P	0	-0.624563	-0.20502	-0.108669	-0.692956	-5.24354
PM4_D04_Phospho-L-Arginine	P	0	-0.113236	-0.282575	-0.084718	-0.858321	-4.98149
PM4_D05_O-Phospho-D-Serine	P	0	-0.516137	0.141669	-0.428787	-0.496288	-6.40502
PM4_D06_O-Phospho-L-Serine	P	0	-1.94935	1.2759	0.649833	1.54592	-3.96016
PM4_D07_O-Phospho-L-Threonine	P	0	-1.30412	-0.0144792	-0.22768	-0.475942	-4.30165
PM4_D08_Uridine-2`-Monophosphate	P	0	-0.297296	-0.332588	-0.480713	-0.784898	-24.0264
PM4_D09_Uridine-3`-Monophosphate	P	0	-0.184412	-0.389096	0.0453311	-1.12825	-5.25998
PM4_D10_Uridine-5`-Monophosphate	P	0	-0.101431	-0.110709	-0.0550607	-0.756219	-4.37217
PM4_D11_Uridine-2`,3`-Cyclic-Monophosphate	P	0	-0.156615	-0.371428	0.0107907	-1.09453	-4.2851
PM4_D12_Uridine-3`,5`-Cyclic-Monophosphate	P	0	-1.05715	-0.148831	0.0736464	-0.493965	-0.880077
PM4_E01_O-Phospho-D-Tyrosine	P	0	-1.21511	-0.0942815	-0.502821	-0.59591	-4.09232
PM4_E02_O-Phospho-L-Tyrosine	P	0	-2.41169	-0.104834	-0.638761	-0.796323	-5.36187
PM4_E03_Phosphocreatine	P	0	-2.59893	-0.0932836	-0.673341	-0.526287	-6.47405
PM4_E04_Phosphoryl-Choline	P	0	-0.715468	0.813086	-0.474453	0.891968	-2.3196
PM4_E05_O-Phosphoryl-Ethanolamine	P	0	-0.703865	0.711266	-0.331823	1.30883	-3.11995
PM4_E06_Phosphono-Acetic-acid	P	0	-1.50539	0.384606	-0.430196	1.75959	-3.27103
PM4_E07_2-Aminoethyl-Phosphonic-acid	P	0	-0.705554	0.0380448	-0.269179	-0.43222	-23.5249
PM4_E09_Thymidine-3`-Monophosphate	P	0	-0.0877279	-0.151947	-0.111852	-0.957959	-6.5296
PM4_E10_Thymidine-5`-Monophosphate	P	0	-0.129012	-0.196168	-0.0526596	-0.874132	-5.79236
PM4_E11_Inositol-Hexaphosphate	P	0	-2.38104	-0.728656	-1.63489	-0.697	-3.86808
PM4_E12_Thymidine-3`,5`-Cyclic-Monophosphate	P	0	-0.603278	-0.0887734	-0.168855	-0.751187	-1.12008
PM4_F02_Sulfate	S	0	-2.58894	-0.0371922	-0.923956	-0.511096	-5.40764
PM4_F11_Cysteamine	S	0	-1.52649	-0.222913	-0.53579	-0.630434	-3.37048
PM4_F12_L-Cysteine-Sulfinic-acid	S	0	-1.11018	-0.198318	-0.501132	-0.871348	-4.02512
PM4_G01_N-Acetyl-L-Cysteine	S	0	-1.33016	-0.0253114	-1.01302	-0.181622	-2.79925
PM4_G02_S-Methyl-L-Cysteine	S	0	-2.13552	0.0460834	-0.536195	-0.357148	-3.94476
PM4_G03_Cystathionine	S	0	-1.4641	-0.244291	-0.370446	-0.76328	-4.6332
PM4_G06_D,L-Ethionine	S	0	-0.185142	1.77945	2.33394	2.51547	-18.9536
PM4_G07_L-Methionine	S	0	-1.33179	0.0390128	-0.327621	-0.702094	-5.36805
PM4_G08_D-Methionine	S	0	-0.386173	-0.0306964	-0.133182	-0.741248	-5.64494
PM4_G10_N-Acetyl-D,L-Methionine	S	0	-1.21523	-0.0618972	-0.371652	-0.633239	-6.0906
PM4_G11_L-Methionine-Sulfoxide	S	0	-2.13253	-0.072651	-0.534077	-0.704814	-3.9683
PM4_G12_L-Methionine-Sulfone	S	0	-0.715053	-0.0668992	-0.34314	-0.37312	-1.38717
PM4_H02_Thiourea	S	0	-1.44122	-0.510079	-0.720764	-0.709665	-4.19752
PM4_H03_1-Thio-b-D-Glucose	S	0	-3.20662	-1.62934	-0.653945	-0.548081	-5.23649
PM4_H04_D,L-Lipoamide	S	0	-1.73424	-0.232076	-0.312417	-0.385359	-3.90465
PM4_H08_p-Aminobenzene-Sulfonic-acid	S	0	-1.75711	-0.221382	-0.743994	-0.500957	-5.37994
PM4_H10_2-Hydroxyethane-Sulfonic-acid	S	0	-1.35901	-0.00694097	-1.05202	-0.178159	-3.72963
PM4_H11_Methane-Sulfonic-acid	S	0	-1.60538	0.222775	-0.8292	-0.0770458	-2.72348
PM4_H12_Tetramethylene-Sulfone	S	0	-1.54972	-0.00318323	-0.713464	0.0217424	-1.99116
a The values represent log fold changes. Red means log change < =-2.5; light red means -2.5 < log change <= -0.5; light green means 0.5 <= log change < 2.5; green means log change >=2.5
b There are 189 wells representing 180 substrates. PM1 and PM2: carbon; PM3: Nitrogen; PM4: Phosporus and Sulphur.

## Sheet: Appendix Table 3
Appendix Table 3. Potential regions involved in recombinationa
Start	End	Referebce Genome
63566	64126	SL1344 (NC_016810)
64223	64454	SL1344 (NC_016810)
64484	64490	SL1344 (NC_016810)
66101	66681	SL1344 (NC_016810)
179032	179314	SL1344 (NC_016810)
276913	277453	SL1344 (NC_016810)
278752	279981	SL1344 (NC_016810)
280491	281100	SL1344 (NC_016810)
281862	282527	SL1344 (NC_016810)
284320	284329	SL1344 (NC_016810)
284776	285204	SL1344 (NC_016810)
285532	285961	SL1344 (NC_016810)
286509	287508	SL1344 (NC_016810)
287839	288348	SL1344 (NC_016810)
288929	290325	SL1344 (NC_016810)
290722	290732	SL1344 (NC_016810)
291192	291202	SL1344 (NC_016810)
291938	291971	SL1344 (NC_016810)
294784	300151	SL1344 (NC_016810)
302251	304074	SL1344 (NC_016810)
310895	311994	SL1344 (NC_016810)
312575	312867	SL1344 (NC_016810)
317381	317398	SL1344 (NC_016810)
319173	319183	SL1344 (NC_016810)
335145	335709	SL1344 (NC_016810)
336596	336649	SL1344 (NC_016810)
336686	336891	SL1344 (NC_016810)
338983	341466	SL1344 (NC_016810)
342386	343590	SL1344 (NC_016810)
344204	344780	SL1344 (NC_016810)
345360	346007	SL1344 (NC_016810)
346326	348056	SL1344 (NC_016810)
351185	351469	SL1344 (NC_016810)
355301	355548	SL1344 (NC_016810)
356372	356729	SL1344 (NC_016810)
358009	358492	SL1344 (NC_016810)
359770	360367	SL1344 (NC_016810)
364256	364824	SL1344 (NC_016810)
365502	366620	SL1344 (NC_016810)
367071	367969	SL1344 (NC_016810)
369502	369515	SL1344 (NC_016810)
370216	370396	SL1344 (NC_016810)
377960	378894	SL1344 (NC_016810)
379636	379669	SL1344 (NC_016810)
381050	381842	SL1344 (NC_016810)
382301	385946	SL1344 (NC_016810)
386360	387168	SL1344 (NC_016810)
387943	388342	SL1344 (NC_016810)
388924	389078	SL1344 (NC_016810)
614178	614212	SL1344 (NC_016810)
617350	617392	SL1344 (NC_016810)
746795	748466	SL1344 (NC_016810)
814456	814479	SL1344 (NC_016810)
814681	814750	SL1344 (NC_016810)
818471	818474	SL1344 (NC_016810)
818813	819013	SL1344 (NC_016810)
828223	832414	SL1344 (NC_016810)
832432	832444	SL1344 (NC_016810)
907429	907534	SL1344 (NC_016810)
908511	908518	SL1344 (NC_016810)
910023	910236	SL1344 (NC_016810)
1054809	1100162	SL1344 (NC_016810)
1186698	1186709	SL1344 (NC_016810)
1488566	1488628	SL1344 (NC_016810)
1488851	1488857	SL1344 (NC_016810)
1488886	1488893	SL1344 (NC_016810)
1531061	1531174	SL1344 (NC_016810)
1539764	1539836	SL1344 (NC_016810)
1543786	1544125	SL1344 (NC_016810)
1585914	1586064	SL1344 (NC_016810)
1586540	1586544	SL1344 (NC_016810)
1809798	1810149	SL1344 (NC_016810)
1810353	1810400	SL1344 (NC_016810)
1913141	1913161	SL1344 (NC_016810)
1913177	1913180	SL1344 (NC_016810)
1915777	1925525	SL1344 (NC_016810)
2003238	2003552	SL1344 (NC_016810)
2037592	2037673	SL1344 (NC_016810)
2039842	2079934	SL1344 (NC_016810)
2093801	2093839	SL1344 (NC_016810)
2333127	2333142	SL1344 (NC_016810)
2337459	2337504	SL1344 (NC_016810)
2341265	2341626	SL1344 (NC_016810)
2345107	2345460	SL1344 (NC_016810)
2345583	2345619	SL1344 (NC_016810)
2345810	2345895	SL1344 (NC_016810)
2346551	2346590	SL1344 (NC_016810)
2379991	2380054	SL1344 (NC_016810)
2449153	2449168	SL1344 (NC_016810)
2626307	2626332	SL1344 (NC_016810)
2628363	2628453	SL1344 (NC_016810)
2628532	2628537	SL1344 (NC_016810)
2628910	2629248	SL1344 (NC_016810)
2629288	2629293	SL1344 (NC_016810)
2726265	2777424	SL1344 (NC_016810)
2796962	2797072	SL1344 (NC_016810)
2797099	2797135	SL1344 (NC_016810)
2797274	2797276	SL1344 (NC_016810)
2798479	2798551	SL1344 (NC_016810)
2798762	2801819	SL1344 (NC_016810)
2801981	2802245	SL1344 (NC_016810)
2815310	2826060	SL1344 (NC_016810)
2855312	2901133	SL1344 (NC_016810)
2933514	2933551	SL1344 (NC_016810)
2992309	2992903	SL1344 (NC_016810)
3030139	3030178	SL1344 (NC_016810)
3099732	3100067	SL1344 (NC_016810)
3100839	3100840	SL1344 (NC_016810)
3117602	3117632	SL1344 (NC_016810)
3210081	3210102	SL1344 (NC_016810)
3216903	3216942	SL1344 (NC_016810)
3434817	3434950	SL1344 (NC_016810)
3435083	3435509	SL1344 (NC_016810)
3540221	3543330	SL1344 (NC_016810)
3587856	3587868	SL1344 (NC_016810)
3588012	3588048	SL1344 (NC_016810)
3588317	3588398	SL1344 (NC_016810)
3588416	3588577	SL1344 (NC_016810)
3588708	3588710	SL1344 (NC_016810)
3593568	3593577	SL1344 (NC_016810)
3593639	3593661	SL1344 (NC_016810)
3651012	3651094	SL1344 (NC_016810)
3651324	3651336	SL1344 (NC_016810)
3901984	3901995	SL1344 (NC_016810)
3903787	3904100	SL1344 (NC_016810)
3904567	3905002	SL1344 (NC_016810)
3977787	3977841	SL1344 (NC_016810)
3977859	3977898	SL1344 (NC_016810)
4033604	4034144	SL1344 (NC_016810)
4034335	4034420	SL1344 (NC_016810)
4034612	4034640	SL1344 (NC_016810)
4121181	4121196	SL1344 (NC_016810)
4121351	4121531	SL1344 (NC_016810)
4217286	4217853	SL1344 (NC_016810)
4222542	4222544	SL1344 (NC_016810)
4222670	4222681	SL1344 (NC_016810)
4222865	4227721	SL1344 (NC_016810)
4372250	4372325	SL1344 (NC_016810)
4372480	4372550	SL1344 (NC_016810)
4377506	4377716	SL1344 (NC_016810)
4382519	4382533	SL1344 (NC_016810)
4397912	4398009	SL1344 (NC_016810)
4415832	4416081	SL1344 (NC_016810)
4417560	4417570	SL1344 (NC_016810)
4417601	4417634	SL1344 (NC_016810)
4417957	4418015	SL1344 (NC_016810)
4420785	4421201	SL1344 (NC_016810)
4421211	4421236	SL1344 (NC_016810)
4507423	4510405	SL1344 (NC_016810)
4510766	4510935	SL1344 (NC_016810)
4617089	4617154	SL1344 (NC_016810)
4617160	4617162	SL1344 (NC_016810)
4695066	4695249	SL1344 (NC_016810)
4801282	4801287	SL1344 (NC_016810)
a Union of predicted recombinatory regions by Gubbins and ClonalFrameML

## Sheet: Appendix Table 4
Appendix Table 4. Source distribution of S. enterica Typhimurium genomes among different population groups
Groups	Sources a,b
	Bovine	Swine	Poultry	Human	Food	Wild bird	Other	Sum
G1	0	0	0	1	15	0	0	16
				(6.25%,0.56%)	(93.75%,16.3%)
G2a	5	16	1	17	4	1	1	45
	(11.11%,1.7%)	(35.55%,6.4%)	(2.22%,0.47%)	(37.77%,9.65%)	(8.88%,4.34%)	(2.22%,1.31%)	(2.22%,0.58%)
G2b	0	0	110	1	2	7	5	125
			(88%,52.63%)	(0.8%,0.56%)	(1.6%,2.17%)	(5.6%,9.21%)	(4%,2.94%)
G3a	0	0	4	2	9	3	0	18
			(22.22%,1.91%)	(11.11%,1.13%)	(50%,9.78%)	(16.66%,3.94%)
G3b	0	0	0	32	0	0	0	32
				(100%,18.18%)
G4a	0	1	0	7	5	0	2	15
		(6.66%,0.4%)		(46.66%,3.97%)	(33.33%,5.43%)		(13.33%,1.17%)
G4b	1	0	0	3	2	29	15	50
	(2%,0.34%)			(6%,1.7%)	(4%,2.17%)	(58%,38.15%)	(30%,8.82%)
G5a	10	1	5	23	1	2	5	47
	(21.27%,3.4%)	(2.12%,0.4%)	(10.63%,2.39%)	(48.93%,13.06%)	(2.12%,1.08%)	(4.25%,2.63%)	(10.63%,2.94%)
G5b	0	1	0	0	0	12	0	13
		(7.69%,0.4%)				(92.3%,15.78%)
G6	100	5	0	1	0	0	18	124
	(80.64%,34.01%)	(4.03%,2%)		(0.8%,0.56%)			(14.51%,10.58%)
G7	15	4	57	38	37	7	37	195
	(7.69%,5.1%)	(2.05%,1.6%)	(29.23%,27.27%)	(19.48%,21.59%)	(18.97%,40.21%)	(3.58%,9.21%)	(18.97%,21.76%)
G8	3	3	0	9	11	1	18	45
	(6.66%,1.02%)	(6.66%,1.2%)		(20%,5.11%)	(24.44%,11.95%)	(2.22%,1.31%)	(40%,10.58%)
G9	63	54	27	29	1	8	25	207
	(30.43%,21.42%)	(26.08%,21.6%)	(13.04%,12.91%)	(14%,16.47%)	(0.48%,1.08%)	(3.86%,10.52%)	(12.07%,14.7%)
G10	97	165	5	13	5	6	44	335
	(28.95%,32.99%)	(49.25%,66%)	(1.49%,2.39%)	(3.88%,7.38%)	(1.49%,5.43%)	(1.79%,7.89%)	(13.13%,25.88%)
Sum	294	250	209	176	92	76	170	1267
a The first percentage in a bracket represents the fraction of isolates in the entire population group and the second one represents the fraction of isolates of the particular source (calculated by column). For example, G2b/Poultry cell is "110 (88%, 52.63%)" which means 110 isolates in G2b are from Poultry source, accounting for 88% of all G2b isolates and 52.63% of all Poultry source isolates.
b Population groups associated with particular zoonotic sources are color-highlighted. Cyan, yellow, green and blue represents bovine, poultry, wild bird, and swine, respectively.

## Sheet: Appendix Table 5
Appendix Table 5. Inferred mutation rates and ages of selected clades for the clades
Clades	Mean MRCA (95% CI)	Mean rate (95% CI)a
G2-poultry	1997 (1996-1999)	7.12×10-7 (5.85×10-7-8.36×10-7)
G9-swine	1988 (1972-1996)	1.23×10-6 (8.97×10-7-1.59×10-7)
G10-swine	1995 (1991-1998)	5.68×10-7 (3.84×10-7-7.45×10-7)
a Substitutions per site per year

## Sheet: Appendix Table 6
Appendix Table 6. Summary of zoonotic source predictions
Isolates	Source	Random Forest								Phylogeny
		Bovine Probability	Swine Probability	Poultry Probability	Wild bird Probability	Predicted Source	Predictiona	Simpson Index		Nearest BPSW Genome	Predicted Source	Predictiona
STM010	Other	0.014	0.008	0.941	0.037	Poultry	NA	0.11289		STM1651	Poultry	NA
STM097	Poultry	0	0	0.994521	0.00547945	Poultry	+	0.0108989		STM096	Poultry	+
STM961	Poultry	0.115068	0	0.879452	0.00547945	Poultry	+	0.213293		STM155	Poultry	+
STM963	Poultry	0.422043	0.0268817	0.518817	0.0322581	Poultry	+	0.550945		STM036	Bovine	-
STM964	Poultry	0.0190736	0	0.953678	0.027248	Poultry	+	0.0893911		STM1690	Poultry	+
STM965	Poultry	0.350923	0.532982	0.113456	0.00263852	Porcine	-	0.579904		STM452	Bovine	-
STM967	Poultry	0.0645161	0.0058651	0.86217	0.0674487	Poultry	+	0.247917		STM964	Poultry	+
STM968	Poultry	0.922865	0.077135	0	0	Bovine	-	0.14237		STM417	Bovine	-
STM969	Poultry	0.553134	0	0.446866	0	Bovine	-	0.494354		STM294	Bovine	-
STM970	Poultry	0.00271003	0	0.99729	0	Poultry	+	0.00540537		STM1994	Poultry	+
STM971	Miscellaneous food	0.462	0.035	0.383	0.12	Bovine	NA	0.624242		STM1783	Bovine	NA
STM972	Miscellaneous food	0.089	0.002	0.888	0.021	Poultry	NA	0.20309		STM1810	Poultry	NA
STM973	Miscellaneous food	0.613	0.057	0.244	0.086	Bovine	NA	0.55405		STM303	Bovine	NA
STM974	Miscellaneous food	0.466	0.085	0.394	0.055	Bovine	NA	0.617358		STM420	Bovine	NA
STM975	Miscellaneous food	0.528	0.142	0.239	0.091	Bovine	NA	0.63565		STM1038	Poultry	NA
STM976	Miscellaneous food	0.684	0.061	0.205	0.05	Bovine	NA	0.483898		STM303	Bovine	NA
STM977	Other	0.804	0.172	0.016	0.008	Bovine	NA	0.32368		STM438	Bovine	NA
STM978	Bovine	0.0211082	0.976253	0	0.00263852	Porcine	-	0.046477		STM996	Bovine	+
STM979	Human	0.011	0.009	0.942	0.038	Poultry	NA	0.11099		STM1651	Poultry	NA
STM980	Human	0.467	0.353	0.012	0.168	Bovine	NA	0.628934		STM921	Swine	NA
STM981	Human	0.019	0.973	0.004	0.004	Porcine	NA	0.052878		STM745	Swine	NA
STM982	Human	0.173	0.731	0.045	0.051	Porcine	NA	0.431084		STM719	Swine	NA
STM983	Human	0.697	0.062	0.189	0.052	Bovine	NA	0.471922		STM303	Bovine	NA
STM984	Human	0.458	0.026	0.21	0.306	Bovine	NA	0.651824		STM1354	Bovine	NA
STM985	Human	0.891	0.02	0.063	0.026	Bovine	NA	0.201074		STM1177	Bovine	NA
STM986	Human	0.835	0.102	0.014	0.049	Bovine	NA	0.289774		STM2128	Bovine	NA
STM987	Human	0.805	0.128	0.033	0.034	Bovine	NA	0.333346		STM300	Bovine	NA
STM988	Poultry	0.427	0	0.573	0	Poultry	+	0.489342		STM1975	Bovine	-
STM989	Miscellaneous food	0.314	0.333	0.351	0.002	Poultry	NA	0.66731		STM1248	Swine	NA
STM100	Poultry	0	0	0.997191	0.00280899	Poultry	+	0.0056022		STM1935	Poultry	+
STM991	Other	0.611	0.267	0.039	0.083	Bovine	NA	0.54698		STM387	Bovine	NA
STM992	Human	0.823	0.151	0.018	0.008	Bovine	NA	0.299482		STM438	Bovine	NA
STM993	Other	0.804	0.172	0.016	0.008	Bovine	NA	0.32368		STM438	Bovine	NA
STM994	Human	0.015	0.973	0	0.012	Porcine	NA	0.052902		STM761	Swine	NA
STM995	Bovine	0.0105263	0.989474	0	0	Porcine	-	0.020831		STM978	Bovine	+
STM996	Bovine	0.0465116	0.94186	0.0116279	0	Porcine	-	0.1106		STM978	Bovine	+
STM997	Human	0.021	0.006	0.932	0.041	Poultry	NA	0.129218		STM147	Poultry	NA
STM998	Miscellaneous food	0.133	0.088	0.755	0.024	Poultry	NA	0.403966		STM959	Poultry	NA
STM999	Human	0.142	0.086	0.751	0.021	Poultry	NA	0.407998		STM327	Bovine	NA
STM1000	Human	0.271	0.41	0.319	0	Porcine	NA	0.656698		STM1248	Swine	NA
STM101	Poultry	0	0	0.978022	0.021978	Poultry	+	0.04299		STM1478	Poultry	+
STM1001	Human	0.554	0.043	0.12	0.283	Bovine	NA	0.596746		STM293	Bovine	NA
STM1002	Human	0.639	0.349	0.006	0.006	Bovine	NA	0.469806		STM230	Wild bird	NA
STM1003	Human	0.65	0.171	0.132	0.047	Bovine	NA	0.528626		STM302	Bovine	NA
STM1004	Human	0.029	0.052	0.891	0.028	Poultry	NA	0.20179		STM1781	Poultry	NA
STM1005	Human	0.5	0.05	0.423	0.027	Bovine	NA	0.567842		STM420	Bovine	NA
STM1006	Human	0.565	0.393	0.008	0.034	Bovine	NA	0.525106		STM468	Bovine	NA
STM1007	Other	0.128	0.287	0.121	0.464	Wild bird	NA	0.67131		STM457	Bovine	NA
STM1008	Human	0.034	0.243	0.186	0.537	Wild bird	NA	0.61683		STM1578	Poultry	NA
STM1010	Other	0.81	0.165	0.017	0.008	Bovine	NA	0.316322		STM438	Bovine	NA
STM102	Poultry	0	0	1	0	Poultry	+	0		STM1995	Poultry	+
STM1011	Human	0.038	0.015	0.931	0.016	Poultry	NA	0.131314		STM1654	Poultry	NA
STM1012	Human	0.427	0	0.573	0	Poultry	NA	0.489342		STM1975	Bovine	NA
STM1013	Miscellaneous food	0.384	0.421	0.102	0.093	Porcine	NA	0.65625		STM264	Wild bird	NA
STM1014	Human	0.332	0.043	0.174	0.451	Wild bird	NA	0.65425		STM336	Bovine	NA
STM1015	Human	0.177	0.116	0.668	0.039	Poultry	NA	0.50747		STM327	Bovine	NA
STM1016	Bovine	0.915493	0.0140845	0.0647887	0.0056338	Bovine	+	0.157445		STM328	Bovine	+
STM1017	Miscellaneous food	0.101	0.038	0.834	0.027	Poultry	NA	0.29207		STM961	Poultry	NA
STM1018	Miscellaneous food	0.417	0.188	0.28	0.115	Bovine	NA	0.699142		STM289	Bovine	NA
STM1020	Miscellaneous food	0.515	0.038	0.422	0.025	Bovine	NA	0.554622		STM303	Bovine	NA
STM1022	Other	0.923	0.055	0.009	0.013	Bovine	NA	0.144796		STM438	Bovine	NA
STM1023	Human	0.486	0.025	0.37	0.119	Bovine	NA	0.612118		STM1783	Bovine	NA
STM1024	Human	0.319	0.078	0.341	0.262	Poultry	NA	0.70723		STM1042	Poultry	NA
STM1025	Human	0.007	0.338	0.653	0.002	Poultry	NA	0.459294		STM092	Poultry	NA
STM1026	Human	0.449	0.25	0.238	0.063	Bovine	NA	0.675286		STM289	Bovine	NA
STM1027	Human	0.015	0.985	0	0	Porcine	NA	0.02955		STM1818	Swine	NA
STM1028	Human	0.137	0.715	0.143	0.005	Porcine	NA	0.449532		STM1997	Swine	NA
STM1029	Human	0.278	0.095	0.455	0.172	Poultry	NA	0.677082		STM302	Bovine	NA
STM1030	Human	0.557	0.042	0.329	0.072	Bovine	NA	0.574562		STM1783	Bovine	NA
STM104	Poultry	0	0	1	0	Poultry	+	0		STM102	Poultry	+
STM1034	Human	0.335	0.092	0.497	0.076	Poultry	NA	0.626526		STM326	Bovine	NA
STM1035	Swine	0.0109589	0.134247	0.852055	0.00273973	Poultry	-	0.255853		STM1175	Swine	+
STM1036	Human	0.08	0.04	0.851	0.029	Poultry	NA	0.266958		STM961	Poultry	NA
STM1037	Human	0.089	0.002	0.888	0.021	Poultry	NA	0.20309		STM961	Poultry	NA
STM1038	Poultry	0.460055	0.363636	0.151515	0.0247934	Bovine	-	0.632546		STM778	Swine	-
STM1039	Human	0.28	0.277	0.327	0.116	Poultry	NA	0.724486		STM288	Bovine	NA
STM1040	Other	0.618	0.027	0.342	0.013	Bovine	NA	0.500214		STM1974	Bovine	NA
STM105	Poultry	0	0	1	0	Poultry	+	0		STM1710	Poultry	+
STM1041	Human	0.303	0.15	0.507	0.04	Poultry	NA	0.627042		STM1340	Swine	NA
STM1042	Poultry	0.490251	0.0334262	0.0557103	0.420613	Bovine	-	0.578518		STM1100	Wild bird	-
STM1043	Human	0.031	0.183	0.778	0.008	Poultry	NA	0.360202		STM1175	Swine	NA
STM1044	Human	NA	NA	NA	NA	NA	NA	NA		STM457	Bovine	NA
STM1045	Other	0.087	0.065	0.806	0.042	Poultry	NA	0.336806		STM043	Poultry	NA
STM1046	Human	0.518	0.341	0.104	0.037	Bovine	NA	0.60321		STM2018	Swine	NA
STM1047	Human	0.623	0.042	0.321	0.014	Bovine	NA	0.50687		STM159	Poultry	NA
STM1048	Human	0	0	0	1	Wild bird	NA	0		STM239	Wild bird	NA
STM1049	Human	0.571	0.257	0.144	0.028	Bovine	NA	0.58639		STM803	Swine	NA
STM1050	Human	0.362	0.108	0.291	0.239	Bovine	NA	0.71549		STM336	Bovine	NA
STM106	Poultry	0	0	0.941799	0.0582011	Poultry	+	0.109627		STM2188	Poultry	+
STM1051	Human	0.501	0.219	0.226	0.054	Bovine	NA	0.647046		STM289	Bovine	NA
STM1052	Other	0.222	0.031	0.742	0.005	Poultry	NA	0.399166		STM815	Swine	NA
STM1053	Human	0.962	0.005	0.031	0.002	Bovine	NA	0.073566		STM308	Bovine	NA
STM1054	Human	0.015	0.161	0.792	0.032	Poultry	NA	0.345566		STM062	Poultry	NA
STM1055	Human	0.147	0.824	0.015	0.014	Porcine	NA	0.298994		STM854	Swine	NA
STM1056	Human	0.008	0.991	0.001	0	Porcine	NA	0.017854		STM1874	Swine	NA
STM1057	Human	0.477	0.021	0.233	0.269	Bovine	NA	0.64538		STM214	Wild bird	NA
STM1058	Human	0.533	0.019	0.439	0.009	Bovine	NA	0.522748		STM166	Poultry	NA
STM1059	Human	0.41	0.27	0.308	0.012	Bovine	NA	0.663992		STM547	Bovine	NA
STM1060	Human	0.654	0.257	0.066	0.023	Bovine	NA	0.50135		STM035	Bovine	NA
STM1061	Human	0.161	0.361	0.014	0.464	Wild bird	NA	0.628266		STM300	Bovine	NA
STM1062	Human	0.019	0.102	0.847	0.032	Poultry	NA	0.270802		STM1175	Swine	NA
STM1063	Human	0.006	0.338	0.655	0.001	Poultry	NA	0.456694		STM1035	Swine	NA
STM1064	Human	0.427	0	0.571	0.002	Poultry	NA	0.491626		STM969	Poultry	NA
STM1065	Bovine	0.627451	0.235294	0.047619	0.0896359	Bovine	+	0.54064		STM034	Bovine	+
STM1066	Human	0.918	0.015	0.05	0.017	Bovine	NA	0.154262		STM289	Bovine	NA
STM1067	Human	0.008	0.015	0.56	0.417	Poultry	NA	0.512222		STM1175	Swine	NA
STM1068	Human	0.009	0.001	0.572	0.418	Poultry	NA	0.49801		STM1175	Swine	NA
STM1069	Human	0.606	0.372	0.006	0.016	Bovine	NA	0.494088		STM067	Poultry	NA
STM1070	Human	0.508	0.032	0.225	0.235	Bovine	NA	0.635062		STM214	Wild bird	NA
STM1071	Human	0.067	0.017	0.013	0.903	Wild bird	NA	0.179644		STM215	Wild bird	NA
STM1072	Human	0.02	0.043	0.895	0.042	Poultry	NA	0.194962		STM093	Poultry	NA
STM1073	Human	0.612	0.085	0.294	0.009	Bovine	NA	0.531714		STM308	Bovine	NA
STM1076	Human	0.949	0.01	0.039	0.002	Bovine	NA	0.097774		STM1016	Bovine	NA
STM1077	Human	0.708	0.237	0.04	0.015	Bovine	NA	0.440742		STM032	Bovine	NA
STM1079	Miscellaneous food	0.638	0.045	0.269	0.048	Bovine	NA	0.516266		STM303	Bovine	NA
STM109	Poultry	0	0	1	0	Poultry	+	0		STM1410	Poultry	+
STM1082	Human	0.14	0.707	0.15	0.003	Porcine	NA	0.458042		STM1997	Swine	NA
STM1083	Human	0.32	0.572	0.007	0.101	Porcine	NA	0.560166		STM1617	Swine	NA
STM1084	Human	NA	NA	NA	NA	NA	NA	NA		STM420	Bovine	NA
STM1085	Human	NA	NA	NA	NA	NA	NA	NA		STM1791	Swine	NA
STM1086	Human	0.362	0.165	0.116	0.357	Bovine	NA	0.700826		STM457	Bovine	NA
STM1087	Human	0.011	0.988	0.001	0	Porcine	NA	0.023734		STM652	Swine	NA
STM110	Poultry	0	0	1	0	Poultry	+	0		STM039	Poultry	+
STM1097	Other	0.323	0.07	0.181	0.426	Wild bird	NA	0.676534		STM336	Bovine	NA
STM1098	Other	0.561	0.066	0.16	0.213	Bovine	NA	0.609954		STM336	Bovine	NA
STM1099	Human	0.323	0.067	0.185	0.425	Wild bird	NA	0.676332		STM336	Bovine	NA
STM1100	Wild bird	0.34072	0.0387812	0.249307	0.371191	Wild bird	+	0.682469		STM1042	Poultry	-
STM1101	Human	0.018	0.463	0.377	0.142	Porcine	NA	0.623014		STM1578	Poultry	NA
STM1102	Other	0.083	0.243	0.13	0.544	Wild bird	NA	0.621226		STM457	Bovine	NA
STM1103	Wild bird	0.0368272	0.104816	0.141643	0.716714	Wild bird	+	0.453916		STM236	Wild bird	+
STM1104	Human	0.687	0.035	0.22	0.058	Bovine	NA	0.475042		STM969	Poultry	NA
STM1105	Other	0.332	0.272	0.237	0.159	Bovine	NA	0.734342		STM2036	Poultry	NA
STM1106	Other	0.316	0.277	0.252	0.155	Bovine	NA	0.735886		STM2036	Poultry	NA
STM1107	Other	0.32	0.315	0.205	0.16	Bovine	NA	0.73075		STM2036	Poultry	NA
STM112	Poultry	0	0	0.982843	0.0171569	Poultry	+	0.033725		STM1930	Poultry	+
STM1108	Human	0.414	0.048	0.436	0.102	Poultry	NA	0.6258		STM1783	Bovine	NA
STM1109	Human	0.405	0.048	0.409	0.138	Poultry	NA	0.647346		STM1783	Bovine	NA
STM113	Poultry	0	0	0.961538	0.0384615	Poultry	+	0.0739645		STM154	Poultry	+
STM1112	Human	0.452	0.023	0.389	0.136	Bovine	NA	0.62535		STM1783	Bovine	NA
STM1113	Human	0.458	0.036	0.387	0.119	Bovine	NA	0.62501		STM1783	Bovine	NA
STM1114	Human	0.463	0.038	0.398	0.101	Bovine	NA	0.615582		STM1783	Bovine	NA
STM1115	Human	0.422	0.047	0.387	0.144	Bovine	NA	0.649202		STM1783	Bovine	NA
STM114	Poultry	0	0	1	0	Poultry	+	0		STM1886	Poultry	+
STM1116	Human	0.277	0.188	0.382	0.153	Poultry	NA	0.718594		STM288	Bovine	NA
STM1117	Human	0.424	0.045	0.397	0.134	Bovine	NA	0.642634		STM1783	Bovine	NA
STM1122	Human	0.392	0.047	0.404	0.157	Poultry	NA	0.656262		STM1783	Bovine	NA
STM116	Poultry	0	0	1	0	Poultry	+	0		STM1433	Poultry	+
STM1123	Human	0.453	0.034	0.407	0.106	Bovine	NA	0.61675		STM1783	Bovine	NA
STM1127	Human	0.427	0.039	0.395	0.139	Bovine	NA	0.640804		STM1783	Bovine	NA
STM1128	Human	0.456	0.034	0.401	0.109	Bovine	NA	0.618226		NA	NA	NA
STM1129	Human	0.41	0.048	0.411	0.131	Poultry	NA	0.643514		STM1783	Bovine	NA
STM012	Other	0.013	0.023	0.927	0.037	Poultry	NA	0.138604		STM1651	Poultry	NA
STM117	Poultry	0	0	1	0	Poultry	+	0		STM1849	Poultry	+
STM1131	Human	0.445	0.039	0.401	0.115	Bovine	NA	0.626428		STM1783	Bovine	NA
STM1132	Human	0.441	0.04	0.405	0.114	Bovine	NA	0.626898		STM1783	Bovine	NA
STM1133	Human	0.454	0.035	0.395	0.116	Bovine	NA	0.623178		NA	NA	NA
STM1134	Human	0.407	0.047	0.407	0.139	Bovine	NA	0.647172		STM1783	Bovine	NA
STM1135	Human	0.444	0.037	0.402	0.117	Bovine	NA	0.626202		STM1783	Bovine	NA
STM118	Poultry	0.00515464	0	0.865979	0.128866	Poultry	+	0.233447		STM1856	Poultry	+
STM119	Poultry	0	0	1	0	Poultry	+	0		STM083	Poultry	+
STM1136	Human	0.66	0.146	0.172	0.022	Bovine	NA	0.513016		STM2201	Bovine	NA
STM1137	Human	0.245	0.613	0.097	0.045	Porcine	NA	0.552772		STM659	Swine	NA
STM1138	Human	NA	NA	NA	NA	NA	NA	NA		STM457	Bovine	NA
STM1140	Human	0.442	0.039	0.402	0.117	Bovine	NA	0.627822		STM1783	Bovine	NA
STM1141	Human	0.54	0.074	0.09	0.296	Bovine	NA	0.607208		STM336	Bovine	NA
STM1142	Human	0.183	0.049	0.611	0.157	Poultry	NA	0.56614		STM1783	Bovine	NA
STM1143	Human	0.008	0.989	0.002	0.001	Porcine	NA	0.02181		STM652	Swine	NA
STM120	Poultry	0.0133333	0.08	0.842667	0.064	Poultry	+	0.279239		STM1781	Poultry	+
STM1144	Human	0.499	0.073	0.072	0.356	Bovine	NA	0.61375		STM2107	Bovine	NA
STM1146	Human	0.498	0.268	0.121	0.113	Bovine	NA	0.652762		STM689	Swine	NA
STM1147	Human	NA	NA	NA	NA	NA	NA	NA		STM457	Bovine	NA
STM1148	Human	0.402	0.403	0.134	0.061	Porcine	NA	0.65431		STM689	Swine	NA
STM1149	Human	0.086	0.894	0.016	0.004	Porcine	NA	0.193096		STM651	Swine	NA
STM1150	Human	NA	NA	NA	NA	NA	NA	NA		STM1578	Poultry	NA
STM1152	Human	0.439	0.04	0.142	0.379	Bovine	NA	0.641874		STM336	Bovine	NA
STM1153	Human	NA	NA	NA	NA	NA	NA	NA		STM457	Bovine	NA
STM1154	Human	0.278	0.347	0.296	0.079	Porcine	NA	0.70845		STM2036	Poultry	NA
STM1155	Human	0.457	0.033	0.4	0.11	Bovine	NA	0.617962		STM1783	Bovine	NA
STM1156	Human	0.453	0.035	0.394	0.118	Bovine	NA	0.624406		STM1783	Bovine	NA
STM1158	Bovine	0.257618	0.68144	0.00554017	0.0554017	Porcine	-	0.466172		STM739	Swine	-
STM1159	Bovine	0.989101	0.0108992	0	0	Bovine	+	0.0215608		STM442	Bovine	+
STM1160	Swine	0.207865	0.629213	0.146067	0.0168539	Porcine	+	0.539263		STM2167	Bovine	-
STM122	Poultry	0.6	0.00285714	0.397143	0	Bovine	-	0.482269		STM1299	Poultry	+
STM1161	Swine	0.0828571	0.802857	0.00571429	0.108571	Porcine	+	0.336735		STM741	Swine	+
STM1162	Bovine	0.994521	0.00547945	0	0	Bovine	+	0.0108989		STM771	Swine	-
STM1163	Swine	0.00539084	0.994609	0	0	Porcine	+	0.0107235		STM845	Swine	+
STM1164	Bovine	0.991914	0.00808625	0	0	Bovine	+	0.0160417		STM330	Bovine	+
STM1165	Swine	0.103448	0.893899	0.00265252	0	Porcine	+	0.190236		STM694	Swine	+
STM1166	Swine	0.0282486	0.971751	0	0	Porcine	+	0.0549012		STM693	Swine	+
STM1167	Other	0.031	0.969	0	0	Porcine	NA	0.060078		STM1168	Swine	NA
STM1168	Swine	0.0136612	0.986339	0	0	Porcine	+	0.0269491		STM1661	Bovine	-
STM1169	Swine	0.0367454	0.958005	0.00524934	0	Porcine	+	0.0808482		STM845	Swine	+
STM1170	Swine	0.122396	0.869792	0.00520833	0.00260417	Porcine	+	0.228448		STM788	Swine	+
STM123	Poultry	0	0	0.984043	0.0159574	Poultry	+	0.0314056		STM059	Poultry	+
STM1171	Swine	0.194373	0.751918	0.00511509	0.0485934	Porcine	+	0.394451		STM742	Swine	+
STM1172	Bovine	0.448468	0.532033	0.0194986	0	Porcine	-	0.515437		STM277	Bovine	+
STM1173	Swine	0.752113	0.084507	0.0112676	0.152113	Bovine	-	0.40392		STM347	Bovine	-
STM1174	Swine	0.112	0.789333	0.0453333	0.0533333	Porcine	+	0.359509		STM1301	Swine	+
STM1175	Swine	0.00882353	0.188235	0.794118	0.00882353	Poultry	-	0.333789		STM149	Poultry	-
STM1176	Bovine	0.997326	0.0026738	0	0	Bovine	+	0.0053333		STM305	Bovine	+
STM1177	Bovine	0.821622	0.0297297	0.108108	0.0405405	Bovine	+	0.310723		STM486	Bovine	+
STM1179	Swine	0.0555556	0.944444	0	0	Porcine	+	0.104938		STM845	Swine	+
STM124	Poultry	0	0	1	0	Poultry	+	0		STM1458	Poultry	+
STM1181	Wild bird	0.108753	0.511936	0.00265252	0.376658	Porcine	-	0.584216		STM271	Wild bird	+
STM1182	Swine	0.0564972	0.929379	0.00564972	0.00847458	Porcine	+	0.13296		STM769	Swine	+
STM1183	Swine	0.221264	0.752874	0.0229885	0.00287356	Porcine	+	0.383687		STM760	Swine	+
STM1184	Swine	0.0603675	0.926509	0	0.0131234	Porcine	+	0.137764		STM1182	Swine	+
STM1185	Human	0.143	0.08	0.756	0.021	Poultry	NA	0.401174		STM959	Poultry	NA
STM1186	Human	0.439	0.007	0.273	0.281	Bovine	NA	0.65374		STM464	Bovine	NA
STM1187	Human	0.375	0.005	0.415	0.205	Poultry	NA	0.6451		STM464	Bovine	NA
STM1188	Human	0.091	0.04	0.74	0.129	Poultry	NA	0.425878		STM959	Poultry	NA
STM1189	Human	0.086	0.049	0.84	0.025	Poultry	NA	0.283978		STM1175	Swine	NA
STM1192	Human	0.094	0.037	0.775	0.094	Poultry	NA	0.380334		STM327	Bovine	NA
STM1195	Human	0.027	0.971	0.002	0	Porcine	NA	0.056426		STM995	Bovine	NA
STM1196	Human	0.024	0.975	0.001	0	Porcine	NA	0.048798		STM1791	Swine	NA
STM1197	Human	0.028	0.972	0	0	Porcine	NA	0.054432		STM1200	Swine	NA
STM1199	Human	NA	NA	NA	NA	NA	NA	NA		STM978	Bovine	NA
STM1200	Swine	0.0271003	0.9729	0	0	Porcine	+	0.0527317		STM1752	Swine	+
STM126	Poultry	0	0	1	0	Poultry	+	0		STM1237	Poultry	+
STM1201	Human	0.026	0.974	0	0	Porcine	NA	0.050648		STM1818	Swine	NA
STM1203	Human	0.031	0.966	0.001	0.002	Porcine	NA	0.065878		STM1818	Swine	NA
STM1205	Poultry	0	0	1	0	Poultry	+	0		STM2063	Poultry	+
STM1206	Miscellaneous food	0.477	0.519	0.002	0.002	Porcine	NA	0.503102		STM1617	Swine	NA
STM1207	Poultry	0	0	0.985915	0.0140845	Poultry	+	0.0277723		STM118	Poultry	+
STM1208	Poultry	0	0	0.820106	0.179894	Poultry	+	0.295065		STM1767	Poultry	+
STM1209	Miscellaneous food	0.402	0.361	0.226	0.011	Bovine	NA	0.656878		STM159	Poultry	NA
STM1210	Poultry	0	0.00593472	0.994065	0	Poultry	+	0.011799		STM1239	Poultry	+
STM127	Poultry	0.0106952	0.040107	0.917112	0.0320856	Poultry	+	0.156153		STM120	Poultry	+
STM1211	Other	0.662	0.039	0.25	0.049	Bovine	NA	0.495334		STM303	Bovine	NA
STM1212	Other	0.128	0.081	0.768	0.023	Poultry	NA	0.386702		STM959	Poultry	NA
STM1213	Other	0.033	0.003	0.909	0.055	Poultry	NA	0.169596		STM967	Poultry	NA
STM1214	Poultry	0	0	1	0	Poultry	+	0		STM1250	Poultry	+
STM1215	Swine	0.284483	0.666667	0.0258621	0.0229885	Porcine	+	0.473428		STM1393	Swine	+
STM1216	Human	0.868	0.016	0.045	0.071	Bovine	NA	0.239254		STM2104	Bovine	NA
STM1217	Miscellaneous food	0.023	0.061	0.727	0.189	Poultry	NA	0.4315		STM189	Poultry	NA
STM1218	Poultry	0	0	0.992042	0.00795756	Poultry	+	0.0157885		STM080	Poultry	+
STM128	Poultry	0	0	1	0	Poultry	+	0		STM1700	Poultry	+
STM1219	Poultry	0	0	0.99449	0.00550964	Poultry	+	0.0109586		STM129	Poultry	+
STM1220	Bovine	0.175637	0.620397	0.201133	0.00283286	Porcine	-	0.543797		STM806	Swine	-
STM1222	Poultry	0	0	1	0	Poultry	+	0		STM074	Poultry	+
STM1223	Poultry	0.00285714	0.00285714	0.994286	0	Poultry	+	0.0113796		STM072	Poultry	+
STM1225	Poultry	0	0	1	0	Poultry	+	0		STM159	Poultry	+
STM1226	Miscellaneous food	0.013	0.985	0.002	0	Porcine	NA	0.029602		STM1961	Swine	NA
STM1227	Poultry	0.00566572	0.983003	0.00849858	0.00283286	Porcine	-	0.0335931		STM693	Swine	-
STM1228	Miscellaneous food	0.188	0.245	0.302	0.265	Poultry	NA	0.743202		STM457	Bovine	NA
STM129	Poultry	0	0	1	0	Poultry	+	0		STM074	Poultry	+
STM1229	Poultry	0.0131234	0.00524934	0.981627	0	Poultry	+	0.0362081		STM081	Poultry	+
STM1230	Poultry	0	0	0.955432	0.0445682	Poultry	+	0.0851638		STM129	Poultry	+
STM1232	Bovine	0.0282486	0	0.929379	0.0423729	Poultry	-	0.133662		STM1806	Bovine	+
STM1233	Poultry	0.0243902	0.00813008	0.96748	0	Poultry	+	0.0633221		STM1349	Poultry	+
STM1234	Poultry	0	0	1	0	Poultry	+	0		STM132	Poultry	+
STM1237	Poultry	0	0	1	0	Poultry	+	0		STM1701	Poultry	+
STM1238	Poultry	0	0	1	0	Poultry	+	0		STM1505	Poultry	+
STM1239	Poultry	0	0	0.994792	0.00520833	Poultry	+	0.0103624		STM1933	Poultry	+
STM1240	Poultry	0.157754	0.0347594	0.748663	0.0588235	Poultry	+	0.409949		STM1826	Poultry	+
STM1241	Poultry	0.043956	0.00549451	0.802198	0.148352	Poultry	+	0.332508		STM175	Poultry	+
STM1244	Poultry	0	0	1	0	Poultry	+	0		STM1408	Poultry	+
STM131	Poultry	0.565476	0.431548	0	0.00297619	Bovine	-	0.493994		STM230	Wild bird	-
STM1246	Poultry	0.00819672	0.166667	0.079235	0.745902	Wild bird	-	0.409508		STM235	Wild bird	-
STM1248	Swine	0.336182	0.225071	0.438746	0	Poultry	-	0.643826		STM2056	Bovine	-
STM1250	Poultry	0	0	1	0	Poultry	+	0		STM1214	Poultry	+
STM1251	Poultry	0	0	1	0	Poultry	+	0		STM104	Poultry	+
STM132	Poultry	0	0	1	0	Poultry	+	0		STM1234	Poultry	+
STM1252	Miscellaneous food	0.371	0.031	0.536	0.062	Poultry	NA	0.570258		STM1624	Bovine	NA
STM1256	Poultry	0	0	1	0	Poultry	+	0		STM104	Poultry	+
STM1259	Poultry	0	0	1	0	Poultry	+	0		STM074	Poultry	+
STM133	Poultry	0.00574713	0	0.994253	0	Poultry	+	0.0114282		STM129	Poultry	+
STM1260	Poultry	0	0	1	0	Poultry	+	0		STM084	Poultry	+
STM1262	Poultry	0.196335	0	0.780105	0.0235602	Poultry	+	0.352334		STM224	Wild bird	-
STM1263	Miscellaneous food	0.103	0.297	0.146	0.454	Wild bird	NA	0.67375		STM457	Bovine	NA
STM1264	Other	0.055	0.074	0.867	0.004	Poultry	NA	0.239794		STM1175	Swine	NA
STM1265	Poultry	0.0134409	0.0322581	0.803763	0.150538	Poultry	+	0.330082		STM1262	Poultry	+
STM1266	Other	0.026	0.003	0.943	0.028	Poultry	NA	0.109282		STM1657	Poultry	NA
STM135	Poultry	0.0849315	0	0.90411	0.0109589	Poultry	+	0.175252		STM1656	Poultry	+
STM136	Poultry	0.506964	0.00278552	0.125348	0.364903	Bovine	-	0.594114		STM214	Wild bird	-
STM139	Poultry	0.0363636	0	0.836364	0.127273	Poultry	+	0.282975		STM1262	Poultry	+
STM147	Poultry	0.0366492	0.0052356	0.955497	0.0026178	Poultry	+	0.0856473		STM1551	Poultry	+
STM148	Poultry	0.0482955	0.0454545	0.698864	0.207386	Poultry	+	0.464182		STM1175	Swine	-
STM149	Poultry	0.0697051	0.0697051	0.820375	0.0402145	Poultry	+	0.31565		STM1175	Swine	-
STM150	Poultry	0.102981	0.00271003	0.840108	0.0542005	Poultry	+	0.280668		STM1653	Poultry	+
STM152	Poultry	0	0	0.876712	0.123288	Poultry	+	0.216176		STM1442	Poultry	+
STM153	Poultry	0	0.0026455	0.986772	0.010582	Poultry	+	0.0261611		STM095	Poultry	+
STM154	Poultry	0	0	0.971989	0.0280112	Poultry	+	0.0544532		STM113	Poultry	+
STM155	Poultry	0.152299	0	0.833333	0.0143678	Poultry	+	0.282154		STM446	Bovine	-
STM156	Poultry	0.013587	0.00271739	0.964674	0.0190217	Poultry	+	0.0688504		STM967	Poultry	+
STM157	Poultry	0.0495868	0.0192837	0.931129	0	Poultry	+	0.130167		STM158	Poultry	+
STM158	Poultry	0.0401146	0.0429799	0.908309	0.00859599	Poultry	+	0.171444		STM171	Poultry	+
STM159	Poultry	0	0	1	0	Poultry	+	0		STM1225	Poultry	+
STM163	Poultry	0.046875	0.0572917	0.854167	0.0416667	Poultry	+	0.263184		STM967	Poultry	+
STM164	Poultry	0.0481283	0.0026738	0.914439	0.0347594	Poultry	+	0.160271		STM967	Poultry	+
STM166	Poultry	0.733711	0	0.266289	0	Bovine	-	0.390758		STM304	Bovine	-
STM167	Poultry	0	0	1	0	Poultry	+	0		STM169	Poultry	+
STM168	Poultry	0.00248139	0	0.997519	0	Poultry	+	0.00495046		STM1694	Poultry	+
STM169	Poultry	0	0	1	0	Poultry	+	0		STM085	Poultry	+
STM170	Poultry	0.0177215	0.974684	0	0.00759494	Porcine	-	0.0496203		STM924	Swine	-
STM171	Poultry	0.0583554	0.0265252	0.915119	0	Poultry	+	0.158448		STM158	Poultry	+
STM172	Poultry	0	0.00806452	0.989247	0.00268817	Poultry	+	0.0213175		STM094	Poultry	+
STM173	Poultry	0.552408	0	0.447592	0	Bovine	-	0.494507		STM122	Poultry	+
STM174	Poultry	0.705722	0.0027248	0.291553	0	Bovine	-	0.416946		STM166	Poultry	+
STM175	Poultry	0.00753769	0.0376884	0.746231	0.208543	Poultry	+	0.398172		STM1241	Poultry	+
STM176	Poultry	0.00815217	0.0217391	0.967391	0.00271739	Poultry	+	0.0636076		STM181	Poultry	+
STM018	Other	0.234	0.006	0.742	0.018	Poultry	NA	0.39432		STM1651	Poultry	NA
STM177	Poultry	0.229167	0.708333	0.0598958	0.00260417	Porcine	-	0.442152		STM764	Swine	-
STM179	Poultry	0.12766	0	0.843085	0.0292553	Poultry	+	0.272055		STM1232	Bovine	-
STM180	Poultry	0	0	0.99726	0.00273973	Poultry	+	0.00546444		STM1479	Poultry	+
STM181	Poultry	0.0026455	0.0026455	0.992063	0.0026455	Poultry	+	0.015789		STM2194	Poultry	+
STM182	Human	NA	NA	NA	NA	NA	NA	NA		STM2002	Wild bird	NA
STM183	Human	0.347	0.651	0.002	0	Porcine	NA	0.455786		STM184	Bovine	NA
STM184	Bovine	0.0828877	0.914439	0.0026738	0	Porcine	-	0.156925		STM704	Swine	-
STM019	Other	0.029	0.022	0.89	0.059	Poultry	NA	0.203094		STM1651	Poultry	NA
STM188	Poultry	0.0321716	0.0321716	0.828418	0.107239	Poultry	+	0.300153		STM189	Poultry	+
STM189	Poultry	0.0521978	0.021978	0.802198	0.123626	Poultry	+	0.337988		STM188	Poultry	+
STM191	Other	0.082	0.02	0.867	0.031	Poultry	NA	0.240226		STM961	Poultry	NA
STM195	Other	0.995	0.004	0.001	0	Bovine	NA	0.009958		STM310	Bovine	NA
STM020	Other	0.002	0.001	0.005	0.992	Wild bird	NA	0.015906		STM217	Wild bird	NA
STM198	Other	0.044	0.95	0.006	0	Porcine	NA	0.095528		STM1913	Swine	NA
STM202	Other	0.762	0.149	0.039	0.05	Bovine	NA	0.393134		STM398	Bovine	NA
STM203	Wild bird	0.131234	0.267717	0.262467	0.338583	Wild bird	+	0.727578		STM235	Wild bird	+
STM204	Wild bird	0.0200501	0.225564	0.0451128	0.709273	Wild bird	+	0.443615		STM649	Swine	-
STM021	Other	0.87	0.098	0.008	0.024	Bovine	NA	0.232856		STM414	Bovine	NA
STM205	Wild bird	0.490411	0.257534	0.221918	0.030137	Bovine	-	0.643017		STM1038	Poultry	-
STM206	Wild bird	0.0162602	0	0	0.98374	Wild bird	+	0.0319915		STM252	Wild bird	+
STM207	Wild bird	0	0.00299401	0.00299401	0.994012	Wild bird	+	0.0119223		STM239	Wild bird	+
STM208	Wild bird	0.00268817	0	0	0.997312	Wild bird	+	0.00536189		STM210	Wild bird	+
STM209	Wild bird	0.00280112	0	0	0.997199	Wild bird	+	0.00558655		STM210	Wild bird	+
STM210	Wild bird	0.00552486	0.0138122	0.00552486	0.975138	Wild bird	+	0.0488538		STM208	Wild bird	+
STM211	Wild bird	0	0	0	1	Wild bird	+	0		STM244	Wild bird	+
STM212	Wild bird	0.00266667	0.0133333	0	0.984	Wild bird	+	0.0315591		STM225	Wild bird	+
STM214	Wild bird	0.536111	0.0166667	0.302778	0.144444	Bovine	-	0.599769		STM136	Poultry	-
STM022	Other	0.001	0	0	0.999	Wild bird	NA	0.001998		STM217	Wild bird	NA
STM215	Wild bird	0.268097	0.0214477	0.00536193	0.705094	Wild bird	+	0.430478		STM457	Bovine	-
STM216	Wild bird	0.0027027	0	0	0.997297	Wild bird	+	0.0053908		STM245	Wild bird	+
STM217	Wild bird	0.00519481	0	0.0025974	0.992208	Wild bird	+	0.01549		STM247	Wild bird	+
STM218	Wild bird	0.00260417	0	0	0.997396	Wild bird	+	0.00519477		STM229	Wild bird	+
STM219	Wild bird	0	0	0	1	Wild bird	+	0		STM269	Wild bird	+
STM222	Wild bird	0.3241	0.0304709	0.232687	0.412742	Wild bird	+	0.669531		STM1389	Wild bird	+
STM223	Wild bird	0	0	0	1	Wild bird	+	0		STM245	Wild bird	+
STM224	Wild bird	0.00819672	0	0.989071	0.00273224	Poultry	-	0.0216638		STM1262	Poultry	-
STM023	Other	0.49	0.455	0.001	0.054	Bovine	NA	0.549958		STM131	Poultry	NA
STM225	Wild bird	0.00277778	0.0111111	0	0.986111	Wild bird	+	0.0274537		STM212	Wild bird	+
STM226	Wild bird	0.0027027	0	0	0.997297	Wild bird	+	0.0053908		STM245	Wild bird	+
STM227	Wild bird	0.43454	0.512535	0.00557103	0.0473538	Porcine	-	0.546209		STM234	Wild bird	+
STM228	Wild bird	0.00793651	0.00529101	0.986772	0	Poultry	-	0.0261891		STM062	Poultry	-
STM229	Wild bird	0.00301205	0	0	0.996988	Wild bird	+	0.00600595		STM219	Wild bird	+
STM230	Wild bird	0.456919	0.469974	0.00261097	0.0704961	Porcine	-	0.565373		STM449	Bovine	-
STM232	Wild bird	0.00284091	0.0482955	0.00284091	0.946023	Wild bird	+	0.102692		STM233	Wild bird	+
STM233	Wild bird	0.00266667	0.0106667	0	0.986667	Wild bird	+	0.026368		STM212	Wild bird	+
STM234	Wild bird	0.444444	0.444444	0.00529101	0.10582	Porcine	-	0.593712		STM227	Wild bird	+
STM235	Wild bird	0.018617	0.194149	0.422872	0.364362	Poultry	-	0.650379		STM273	Wild bird	+
STM236	Wild bird	0.00252525	0.00757576	0	0.989899	Wild bird	+	0.0200362		STM233	Wild bird	+
STM237	Wild bird	0	0	0	1	Wild bird	+	0		STM2192	Wild bird	+
STM238	Wild bird	0.0675325	0.0571429	0.579221	0.296104	Poultry	-	0.569		STM270	Wild bird	+
STM239	Wild bird	0	0	0	1	Wild bird	+	0		STM237	Wild bird	+
STM240	Wild bird	0.601504	0	0.263158	0.135338	Bovine	-	0.550625		STM214	Wild bird	+
STM242	Wild bird	0	0.0129199	0.00258398	0.984496	Wild bird	+	0.0305938		STM233	Wild bird	+
STM243	Wild bird	0.122283	0.532609	0.00815217	0.336957	Porcine	-	0.587769		STM851	Swine	-
STM244	Wild bird	0	0	0	1	Wild bird	+	0		STM211	Wild bird	+
STM025	Other	0.854	0.125	0.001	0.02	Bovine	NA	0.254658		STM417	Bovine	NA
STM245	Wild bird	0.00289855	0.00289855	0	0.994203	Wild bird	+	0.0115438		STM223	Wild bird	+
STM247	Wild bird	0	0	0	1	Wild bird	+	0		STM217	Wild bird	+
STM248	Wild bird	0.114973	0.0855615	0.203209	0.596257	Wild bird	+	0.582645		STM270	Wild bird	+
STM251	Wild bird	0.30854	0.402204	0.225895	0.0633609	Porcine	-	0.687992		STM398	Bovine	-
STM252	Wild bird	0.0137741	0	0.00275482	0.983471	Wild bird	+	0.0325873		STM206	Wild bird	+
STM253	Wild bird	0.0129534	0	0	0.987047	Wild bird	+	0.0255712		STM206	Wild bird	+
STM026	Other	0.995	0.005	0	0	Bovine	NA	0.00995		STM431	Bovine	NA
STM256	Wild bird	0	0	0.981383	0.018617	Poultry	-	0.0365409		STM1982	Poultry	-
STM257	Wild bird	0	0	0.899736	0.100264	Poultry	-	0.180422		STM2129	Poultry	-
STM258	Wild bird	0	0	0.98	0.02	Poultry	-	0.0392		STM2163	Poultry	-
STM259	Wild bird	0.0247934	0.958678	0.0110193	0.00550964	Porcine	-	0.0801706		STM779	Swine	-
STM260	Wild bird	0.780362	0.00258398	0.149871	0.0671835	Bovine	-	0.364054		STM031	Bovine	-
STM261	Wild bird	0	0	0.978667	0.0213333	Poultry	-	0.0417564		STM2154	Poultry	-
STM262	Wild bird	0	0	0.911168	0.0888325	Poultry	-	0.161883		STM1534	Poultry	-
STM263	Wild bird	0	0	0.976562	0.0234375	Poultry	-	0.0457764		STM1452	Poultry	-
STM264	Wild bird	0.589744	0.242165	0.139601	0.02849	Bovine	-	0.573258		STM2105	Bovine	-
STM265	Wild bird	0.045584	0.037037	0.91453	0.002849	Poultry	-	0.160177		STM1811	Poultry	-
STM266	Wild bird	0.0813008	0	0.918699	0	Poultry	-	0.149382		STM179	Poultry	-
STM267	Wild bird	0	0	0.940063	0.0599369	Poultry	-	0.112689		STM257	Wild bird	+
STM268	Wild bird	0.00777202	0.0984456	0.0103627	0.88342	Wild bird	+	0.20971		STM236	Wild bird	+
STM269	Wild bird	0.0027027	0	0.00540541	0.991892	Wild bird	+	0.016114		STM219	Wild bird	+
STM270	Wild bird	0.246649	0.144772	0.112601	0.495979	Wild bird	+	0.659532		STM248	Wild bird	+
STM271	Wild bird	0.142045	0.505682	0.0113636	0.340909	Porcine	-	0.607761		STM1181	Wild bird	+
STM272	Wild bird	0	0	0	1	Wild bird	+	0		STM245	Wild bird	+
STM273	Wild bird	0.00835655	0.256267	0.454039	0.281337	Poultry	-	0.648955		STM1876	Swine	-
STM274	Wild bird	0.356948	0.632153	0.00817439	0.0027248	Porcine	-	0.472897		STM710	Swine	-
STM276	Bovine	0.705234	0.294766	0	0	Bovine	+	0.415758		STM481	Bovine	+
STM277	Bovine	0.312668	0.576819	0.00269542	0.107817	Porcine	-	0.557886		STM1172	Bovine	+
STM278	Bovine	0.0867347	0.903061	0.00510204	0.00510204	Porcine	-	0.176905		STM417	Bovine	+
STM280	Bovine	0.98615	0.00554017	0.00554017	0.00277008	Bovine	+	0.0274399		STM310	Bovine	+
STM027	Swine	0.738889	0.188889	0.0194444	0.0527778	Bovine	-	0.415201		STM329	Bovine	-
STM282	Bovine	0.875346	0.105263	0.0110803	0.00831025	Bovine	+	0.222497		STM365	Bovine	+
STM283	Bovine	0.804178	0.190601	0	0.00522193	Bovine	+	0.316943		STM447	Bovine	+
STM284	Bovine	0.870801	0.124031	0.00258398	0.00258398	Bovine	+	0.226309		STM785	Swine	-
STM285	Bovine	0.985994	0.0112045	0.00280112	0	Bovine	+	0.0276817		STM415	Bovine	+
STM287	Bovine	0.272206	0.00286533	0.722063	0.00286533	Poultry	-	0.404512		STM961	Poultry	-
STM288	Bovine	0.795455	0.184343	0.020202	0	Bovine	+	0.332861		STM1377	Bovine	+
STM289	Bovine	0.473822	0.10733	0.301047	0.117801	Bovine	+	0.659467		STM486	Bovine	+
STM290	Bovine	0.991736	0.00826446	0	0	Bovine	+	0.0163923		STM415	Bovine	+
STM028	Swine	0.409214	0.544715	0.0406504	0.00542005	Porcine	+	0.534147		STM719	Swine	+
STM293	Bovine	0.92562	0.00826446	0.0358127	0.030303	Bovine	+	0.140959		STM428	Bovine	+
STM294	Bovine	0.315186	0	0.684814	0	Poultry	-	0.431688		STM969	Poultry	-
STM295	Bovine	0.297619	0	0.702381	0	Poultry	-	0.418084		STM1977	Bovine	+
STM296	Bovine	0.333333	0.015748	0.619423	0.0314961	Poultry	-	0.503965		STM065	Poultry	-
STM297	Bovine	0.462766	0.00797872	0.156915	0.37234	Bovine	+	0.622524		STM1390	Poultry	-
STM298	Bovine	0.0543478	0	0.880435	0.0652174	Poultry	-	0.217628		STM179	Poultry	-
STM299	Bovine	0.307895	0	0.692105	0	Poultry	-	0.426191		STM295	Bovine	+
STM300	Bovine	0.634667	0.154667	0.184	0.0266667	Bovine	+	0.538709		STM034	Bovine	+
STM301	Bovine	0.320652	0.671196	0.00271739	0.00543478	Porcine	-	0.446642		STM306	Bovine	+
STM302	Bovine	0.160526	0.0105263	0.828947	0	Poultry	-	0.286967		STM308	Bovine	+
STM303	Bovine	0.304813	0.026738	0.641711	0.026738	Poultry	-	0.493866		STM511	Bovine	+
STM304	Bovine	0.328652	0.289326	0.379213	0.00280899	Poultry	-	0.664468		STM166	Poultry	-
STM305	Bovine	0.969697	0.030303	0	0	Bovine	+	0.0587695		STM1176	Bovine	+
STM306	Bovine	0.335878	0.659033	0.00254453	0.00254453	Porcine	-	0.452849		STM301	Bovine	+
STM308	Bovine	0.907407	0.015873	0.0740741	0.0026455	Bovine	+	0.170866		STM2125	Bovine	+
STM309	Bovine	0.99162	0.00837989	0	0	Bovine	+	0.0166193		STM310	Bovine	+
STM310	Bovine	0.986523	0.0107817	0.00269542	0	Bovine	+	0.026649		STM309	Bovine	+
STM311	Bovine	0.994444	0.00555556	0	0	Bovine	+	0.0110494		STM310	Bovine	+
STM030	Other	0	0	1	0	Poultry	NA	0		STM1494	Poultry	NA
STM314	Bovine	0.683417	0.258794	0.0452261	0.0125628	Bovine	+	0.463764		STM346	Bovine	+
STM315	Bovine	0.99726	0.00273973	0	0	Bovine	+	0.00546444		STM359	Bovine	+
STM031	Bovine	0.476056	0.0028169	0.169014	0.352113	Bovine	+	0.620813		STM260	Wild bird	-
STM323	Bovine	0.813699	0.169863	0.0164384	0	Bovine	+	0.308771		STM1380	Bovine	+
STM324	Bovine	0.217877	0.768156	0	0.0139665	Porcine	-	0.36227		STM517	Bovine	+
STM325	Bovine	0.0437158	0.956284	0	0	Porcine	-	0.0836095		STM715	Swine	-
STM326	Bovine	0.19382	0.00280899	0.780899	0.0224719	Poultry	-	0.352118		STM338	Bovine	+
STM327	Bovine	0.482574	0.080429	0.402145	0.0348525	Bovine	+	0.597719		STM959	Poultry	-
STM328	Bovine	0.358209	0.0925373	0.38209	0.167164	Poultry	-	0.689187		STM1016	Bovine	+
STM329	Bovine	0.686981	0.299169	0.0138504	0	Bovine	+	0.438364		STM027	Swine	-
STM330	Bovine	0.746556	0.247934	0	0.00550964	Bovine	+	0.381152		STM1164	Bovine	+
STM331	Bovine	0.625	0.273936	0.0425532	0.0585106	Bovine	+	0.5291		STM1184	Swine	-
STM032	Bovine	0.928382	0.0238727	0.0450928	0.00265252	Bovine	+	0.135497		STM308	Bovine	+
STM332	Bovine	0.422977	0.577023	0	0	Porcine	-	0.488135		STM469	Bovine	+
STM335	Bovine	0.0078125	0.986979	0.00520833	0	Porcine	-	0.025784		STM724	Swine	-
STM336	Bovine	0.0740741	0.116809	0.310541	0.498575	Wild bird	-	0.635855		STM664	Swine	-
STM338	Bovine	0.348168	0.0026178	0.63089	0.0183246	Poultry	-	0.480414		STM326	Bovine	+
STM340	Bovine	0.834646	0.15748	0.00524934	0.00262467	Bovine	+	0.278532		STM416	Bovine	+
STM033	Bovine	0.29863	0.0493151	0.619178	0.0328767	Poultry	-	0.523926		STM511	Bovine	+
STM342	Bovine	0.977654	0.0195531	0.0027933	0	Bovine	+	0.0438033		STM2143	Swine	-
STM346	Bovine	0.897727	0.0965909	0.00284091	0.00284091	Bovine	+	0.18474		STM342	Bovine	+
STM347	Bovine	0.776163	0.159884	0.00872093	0.0552326	Bovine	+	0.368882		STM1173	Swine	-
STM034	Bovine	0.627451	0.218487	0.0504202	0.103641	Bovine	+	0.545285		STM1065	Bovine	+
STM358	Bovine	0.644022	0.285326	0.00543478	0.0652174	Bovine	+	0.499542		STM459	Bovine	+
STM035	Bovine	0.521622	0.378378	0.1	0	Bovine	+	0.574741		STM791	Swine	-
STM359	Bovine	0.989071	0.010929	0	0	Bovine	+	0.021619		STM315	Bovine	+
STM365	Bovine	0.887097	0.0887097	0.00806452	0.016129	Bovine	+	0.204865		STM282	Bovine	+
STM036	Bovine	0.367876	0.0544041	0.531088	0.0466321	Poultry	-	0.577479		STM963	Poultry	-
STM368	Bovine	0.953488	0.0413437	0.00258398	0.00258398	Bovine	+	0.0891373		STM1546	Bovine	+
STM037	Poultry	0	0	0.994382	0.00561798	Poultry	+	0.0111728		STM2113	Poultry	+
STM379	Bovine	0.752809	0.185393	0.0421348	0.0196629	Bovine	+	0.396746		STM1378	Bovine	+
STM038	Poultry	0	0	0.997126	0.00287356	Poultry	+	0.00573061		STM1545	Poultry	+
STM387	Bovine	0.592798	0.3241	0.0166205	0.066482	Bovine	+	0.538854		STM459	Bovine	+
STM039	Poultry	0.00265957	0	0.970745	0.0265957	Poultry	+	0.0569404		STM110	Poultry	+
STM398	Bovine	0.852941	0.125668	0.0106952	0.0106952	Bovine	+	0.25647		STM251	Wild bird	-
STM401	Bovine	0.838235	0.144118	0.0117647	0.00588235	Bovine	+	0.276419		STM497	Bovine	+
STM040	Poultry	0.52819	0.0445104	0.382789	0.0445104	Bovine	-	0.570525		STM1883	Poultry	+
STM414	Bovine	0.680791	0.231638	0.0367232	0.0508475	Bovine	+	0.478933		STM419	Bovine	+
STM415	Bovine	0.419825	0.539359	0.0379009	0.00291545	Porcine	-	0.531394		STM290	Bovine	+
STM416	Bovine	0.907514	0.0635838	0.0260116	0.00289017	Bovine	+	0.17169		STM340	Bovine	+
STM041	Poultry	0.512465	0.0138504	0.473684	0	Bovine	-	0.512811		STM308	Bovine	-
STM417	Bovine	0.89899	0.0934343	0.00757576	0	Bovine	+	0.18303		STM487	Bovine	+
STM419	Bovine	0.876011	0.110512	0.0134771	0	Bovine	+	0.220211		STM414	Bovine	+
STM420	Bovine	0.378917	0.247863	0.17094	0.202279	Bovine	+	0.724848		STM238	Wild bird	-
STM425	Bovine	0.980501	0.0167131	0.00278552	0	Bovine	+	0.0383299		STM429	Bovine	+
STM428	Bovine	0.917098	0.00777202	0.0336788	0.0414508	Bovine	+	0.156018		STM293	Bovine	+
STM429	Bovine	0.956757	0.0216216	0.0189189	0.0027027	Bovine	+	0.0837838		STM425	Bovine	+
STM431	Bovine	0.888889	0.108262	0.002849	0	Bovine	+	0.198148		STM1492	Bovine	+
STM433	Bovine	0.0467033	0.93956	0.00824176	0.00549451	Porcine	-	0.114947		STM828	Swine	-
STM043	Poultry	0.0782123	0.332402	0.589385	0	Poultry	+	0.536016		STM066	Poultry	+
STM438	Bovine	0.988539	0.0114613	0	0	Bovine	+	0.0226599		STM365	Bovine	+
STM439	Bovine	0.47027	0.137838	0.143243	0.248649	Bovine	+	0.677502		STM222	Wild bird	-
STM441	Bovine	0.488127	0.345646	0.100264	0.0659631	Bovine	+	0.627857		STM1305	Bovine	+
STM442	Bovine	0.989664	0.0103359	0	0	Bovine	+	0.0204582		STM1159	Bovine	+
STM044	Poultry	0.142857	0.0269542	0.816712	0.0134771	Poultry	+	0.311666		STM961	Poultry	+
STM443	Bovine	0.230352	0.712737	0.0108401	0.0460705	Porcine	-	0.436704		STM674	Swine	-
STM444	Bovine	0.785908	0.176152	0.0162602	0.0216802	Bovine	+	0.350585		STM445	Bovine	+
STM445	Bovine	0.721649	0.244845	0.00773196	0.0257732	Bovine	+	0.418549		STM444	Bovine	+
STM446	Bovine	0.488	0	0.490667	0.0213333	Poultry	-	0.520647		STM155	Poultry	-
STM447	Bovine	0.904762	0.0714286	0.015873	0.00793651	Bovine	+	0.175989		STM755	Swine	-
STM448	Bovine	0.97954	0.0204604	0	0	Bovine	+	0.0400835		STM1164	Bovine	+
STM449	Bovine	0.572559	0.398417	0.00791557	0.0211082	Bovine	+	0.512932		STM717	Swine	-
STM451	Bovine	0.997283	0.00271739	0	0	Bovine	+	0.00542001		STM516	Bovine	+
STM452	Bovine	0.142857	0.849351	0.00519481	0.0025974	Porcine	-	0.258162		STM798	Swine	-
STM453	Bovine	0.0108108	0.989189	0	0	Porcine	-	0.0213879		STM2190	Swine	-
STM455	Bovine	0.0108696	0.98913	0	0	Porcine	-	0.0215028		STM705	Swine	-
STM456	Bovine	0.0153061	0.977041	0.00765306	0	Porcine	-	0.0450984		STM512	Bovine	+
STM457	Bovine	0.0130208	0.015625	0.0104167	0.960938	Wild bird	-	0.0760769		STM215	Wild bird	-
STM459	Bovine	0.211268	0.723944	0.0084507	0.056338	Porcine	-	0.428026		STM445	Bovine	+
STM461	Bovine	0.274933	0.269542	0.363881	0.0916442	Poultry	-	0.710951		STM420	Bovine	+
STM462	Bovine	0.986188	0.0138122	0	0	Bovine	+	0.0272428		STM485	Bovine	+
STM046	Poultry	0	0	1	0	Poultry	+	0		STM129	Poultry	+
STM463	Bovine	0.98806	0.0119403	0	0	Bovine	+	0.0235955		STM1625	Swine	-
STM464	Bovine	0.39403	0.00597015	0.244776	0.355224	Bovine	+	0.658605		STM1354	Bovine	+
STM465	Bovine	0.34264	0.649746	0.00507614	0.00253807	Porcine	-	0.460396		STM796	Swine	-
STM466	Bovine	0.647541	0.20765	0.0901639	0.0546448	Bovine	+	0.526456		STM548	Bovine	+
STM467	Bovine	0.856764	0.143236	0	0	Bovine	+	0.245439		STM451	Bovine	+
STM468	Bovine	0.448	0.522667	0.0213333	0.008	Porcine	-	0.525596		STM921	Swine	-
STM469	Bovine	0.416894	0.583106	0	0	Porcine	-	0.486187		STM1911	Swine	-
STM471	Bovine	0.00255102	0.997449	0	0	Porcine	-	0.00508903		STM777	Swine	-
STM477	Bovine	0.719298	0.203008	0.00501253	0.0726817	Bovine	+	0.43609		STM851	Swine	-
STM478	Bovine	0.994667	0.00533333	0	0	Bovine	+	0.0106098		STM479	Bovine	+
STM479	Bovine	0.991935	0.00806452	0	0	Bovine	+	0.015999		STM478	Bovine	+
STM480	Bovine	0.978022	0.021978	0	0	Bovine	+	0.04299		STM451	Bovine	+
STM481	Bovine	0.984085	0.0159151	0	0	Bovine	+	0.0313237		STM276	Bovine	+
STM482	Bovine	0.40327	0.577657	0.00544959	0.013624	Porcine	-	0.503471		STM721	Swine	-
STM485	Bovine	0.991228	0.00877193	0	0	Bovine	+	0.01739		STM1162	Bovine	+
STM486	Bovine	0.79564	0.0517711	0.114441	0.0381471	Bovine	+	0.349724		STM1691	Bovine	+
STM487	Bovine	0.814706	0.182353	0	0.00294118	Bovine	+	0.302993		STM417	Bovine	+
STM497	Bovine	0.787879	0.192837	0.00275482	0.0165289	Bovine	+	0.34178		STM401	Bovine	+
STM508	Bovine	0.895288	0.0104712	0.0445026	0.0497382	Bovine	+	0.193895		STM293	Bovine	+
STM051	Poultry	0	0	1	0	Poultry	+	0		STM132	Poultry	+
STM511	Bovine	0.306849	0.0273973	0.621918	0.0438356	Poultry	-	0.51639		STM033	Bovine	+
STM512	Bovine	0.013587	0.980978	0.00543478	0	Porcine	-	0.0374675		STM728	Swine	-
STM516	Bovine	0.997245	0.00275482	0	0	Bovine	+	0.00549446		STM451	Bovine	+
STM517	Bovine	0.498615	0.481994	0.0110803	0.00831025	Bovine	+	0.518873		STM324	Bovine	+
STM518	Bovine	0.200508	0.416244	0.0989848	0.284264	Porcine	-	0.695934		STM810	Swine	-
STM519	Bovine	0.552632	0.442105	0.00263158	0.00263158	Bovine	+	0.499127		STM485	Bovine	+
STM520	Other	0.878	0.098	0.004	0.02	Bovine	NA	0.219096		STM1380	Bovine	NA
STM523	Other	0.368	0.351	0.263	0.018	Bovine	NA	0.671882		STM803	Swine	NA
STM524	Other	0.515	0.206	0.233	0.046	Bovine	NA	0.635934		STM1402	Bovine	NA
STM525	Other	0.015	0.121	0.862	0.002	Poultry	NA	0.242086		STM043	Poultry	NA
STM526	Other	0.488	0.088	0.395	0.029	Bovine	NA	0.597246		STM461	Bovine	NA
STM527	Other	0.76	0.173	0.051	0.016	Bovine	NA	0.389614		STM441	Bovine	NA
STM529	Other	0.449	0.014	0.201	0.336	Bovine	NA	0.644906		STM214	Wild bird	NA
STM530	Other	0.037	0.956	0.007	0	Porcine	NA	0.084646		STM705	Swine	NA
STM531	Other	0.514	0.236	0.221	0.029	Bovine	NA	0.630426		STM1678	Bovine	NA
STM532	Other	0.997	0.003	0	0	Bovine	NA	0.005982		STM415	Bovine	NA
STM533	Other	0.646	0.106	0.231	0.017	Bovine	NA	0.517798		STM1678	Bovine	NA
STM534	Other	0.469	0.519	0.003	0.009	Porcine	NA	0.510588		STM277	Bovine	NA
STM535	Other	NA	NA	NA	NA	NA	NA	NA		STM247	Wild bird	NA
STM539	Other	0.077	0.921	0	0.002	Porcine	NA	0.145826		STM277	Bovine	NA
STM540	Other	NA	NA	NA	NA	NA	NA	NA		STM2002	Wild bird	NA
STM541	Other	0.178	0.348	0.166	0.308	Porcine	NA	0.724792		STM1327	Swine	NA
STM542	Other	0.988	0.012	0	0	Bovine	NA	0.023712		STM462	Bovine	NA
STM543	Other	0.907	0.015	0.042	0.036	Bovine	NA	0.174066		STM1691	Bovine	NA
STM544	Bovine	0.639257	0.267905	0.0875332	0.00530504	Bovine	+	0.511887		STM548	Bovine	+
STM547	Bovine	0.827027	0	0.172973	0	Bovine	+	0.286107		STM1337	Bovine	+
STM548	Bovine	0.201878	0.35446	0.434272	0.00938967	Poultry	-	0.644923		STM544	Bovine	+
STM549	Bovine	0.873596	0.123596	0	0.00280899	Bovine	+	0.221547		STM447	Bovine	+
STM056	Poultry	0	0	1	0	Poultry	+	0		STM082	Poultry	+
STM557	Other	NA	NA	NA	NA	NA	NA	NA		STM2002	Wild bird	NA
STM558	Other	0.597	0.245	0.099	0.059	Bovine	NA	0.570284		STM302	Bovine	NA
STM560	Other	0.427	0	0.573	0	Poultry	NA	0.489342		STM969	Poultry	NA
STM561	Other	0.464	0.227	0.222	0.087	Bovine	NA	0.676322		STM289	Bovine	NA
STM562	Other	NA	NA	NA	NA	NA	NA	NA		STM289	Bovine	NA
STM563	Other	0.464	0.228	0.22	0.088	Bovine	NA	0.676576		STM289	Bovine	NA
STM565	Other	0.088	0.021	0.011	0.88	Wild bird	NA	0.217294		STM2002	Wild bird	NA
STM057	Poultry	0	0	1	0	Poultry	+	0		STM1205	Poultry	+
STM566	Other	NA	NA	NA	NA	NA	NA	NA		STM289	Bovine	NA
STM567	Other	0.138	0.031	0.792	0.039	Poultry	NA	0.35121		STM298	Bovine	NA
STM568	Other	0.695	0.246	0.056	0.003	Bovine	NA	0.453314		STM035	Bovine	NA
STM569	Other	0.048	0.947	0	0.005	Porcine	NA	0.100862		STM852	Swine	NA
STM571	Other	0	0	0	1	Wild bird	NA	0		STM244	Wild bird	NA
STM574	Other	0.701	0.244	0.055	0	Bovine	NA	0.446038		STM791	Swine	NA
STM575	Other	0.927	0.066	0.007	0	Bovine	NA	0.136266		STM1416	Bovine	NA
STM006	Other	0.013	0.008	0.939	0.04	Poultry	NA	0.116446		STM1651	Poultry	NA
STM576	Other	0.649	0.246	0.081	0.024	Bovine	NA	0.511146		STM035	Bovine	NA
STM577	Other	0.646	0.252	0.081	0.021	Bovine	NA	0.512178		STM035	Bovine	NA
STM579	Other	0.114	0.009	0.01	0.867	Wild bird	NA	0.235134		STM457	Bovine	NA
STM582	Other	0.649	0.249	0.081	0.021	Bovine	NA	0.509796		STM035	Bovine	NA
STM584	Other	0.663	0.256	0.071	0.01	Bovine	NA	0.489754		STM791	Swine	NA
STM586	Other	0.151	0.767	0.06	0.022	Porcine	NA	0.384826		STM1814	Swine	NA
STM587	Other	0.321	0.007	0.672	0	Poultry	NA	0.445326		STM308	Bovine	NA
STM588	Other	0.19	0.16	0.61	0.04	Poultry	NA	0.5646		STM1716	Poultry	NA
STM589	Other	0.432	0.536	0.029	0.003	Porcine	NA	0.52523		STM067	Poultry	NA
STM059	Poultry	0	0	0.973118	0.0268817	Poultry	+	0.0523182		STM2153	Poultry	+
STM598	Bovine	0.839888	0.00561798	0.151685	0.00280899	Bovine	+	0.271541		STM547	Bovine	+
STM601	Human	NA	NA	NA	NA	NA	NA	NA		STM222	Wild bird	NA
STM602	Human	0.539	0.451	0.002	0.008	Bovine	NA	0.50601		STM688	Swine	NA
STM604	Human	0.036	0.047	0.835	0.082	Poultry	NA	0.292546		STM1175	Swine	NA
STM060	Poultry	0	0	1	0	Poultry	+	0		STM087	Poultry	+
STM608	Human	NA	NA	NA	NA	NA	NA	NA		STM300	Bovine	NA
STM613	Human	0.236	0.037	0.22	0.507	Wild bird	NA	0.637486		STM1389	Wild bird	NA
STM622	Swine	0.381215	0.0966851	0.469613	0.0524862	Poultry	-	0.622035		STM1716	Poultry	-
STM623	Other	0.002	0.996	0.002	0	Porcine	NA	0.007976		STM837	Swine	NA
STM624	Other	0.002	0	0	0.998	Wild bird	NA	0.003992		STM216	Wild bird	NA
STM062	Poultry	0.0379404	0.165312	0.720867	0.0758808	Poultry	+	0.445825		STM228	Wild bird	-
STM625	Other	0.909	0.085	0.006	0	Bovine	NA	0.166458		STM497	Bovine	NA
STM626	Other	0.518	0.009	0.005	0.468	Bovine	NA	0.512546		STM457	Bovine	NA
STM627	Other	0.001	0	0	0.999	Wild bird	NA	0.001998		STM272	Wild bird	NA
STM628	Other	0.002	0	0	0.998	Wild bird	NA	0.003992		STM272	Wild bird	NA
STM629	Other	0.534	0.236	0.155	0.075	Bovine	NA	0.629498		STM289	Bovine	NA
STM631	Other	0.438	0.263	0.24	0.059	Bovine	NA	0.677906		STM289	Bovine	NA
STM632	Other	0.531	0.386	0.013	0.07	Bovine	NA	0.563974		STM921	Swine	NA
STM633	Other	0.039	0.007	0.936	0.018	Poultry	NA	0.12201		STM091	Poultry	NA
STM063	Poultry	0	0	1	0	Poultry	+	0		STM113	Poultry	+
STM634	Other	0.544	0.374	0.01	0.072	Bovine	NA	0.558904		STM921	Swine	NA
STM638	Other	0.003	0.001	0.996	0	Poultry	NA	0.007974		STM076	Poultry	NA
STM639	Swine	0.0207254	0.976684	0.00259067	0	Porcine	+	0.0456522		STM853	Swine	+
STM642	Other	0.277	0.341	0.368	0.014	Poultry	NA	0.67137		STM1248	Swine	NA
STM643	Other	0.094	0.396	0.006	0.504	Wild bird	NA	0.580296		STM271	Wild bird	NA
STM644	Other	0.341	0.295	0.314	0.05	Bovine	NA	0.695598		STM1215	Swine	NA
STM645	Other	0.936	0.022	0.042	0	Bovine	NA	0.121656		STM285	Bovine	NA
STM647	Other	0.685	0.189	0.057	0.069	Bovine	NA	0.487044		STM485	Bovine	NA
STM648	Other	0.937	0.017	0.019	0.027	Bovine	NA	0.120652		STM314	Bovine	NA
STM649	Swine	0.0165289	0.0110193	0.0523416	0.92011	Wild bird	-	0.150263		STM204	Wild bird	-
STM650	Swine	0.0869565	0.817935	0.076087	0.0190217	Porcine	+	0.31727		STM1685	Swine	+
STM651	Swine	0.00549451	0.994505	0	0	Porcine	+	0.0109286		STM654	Swine	+
STM652	Swine	0.016129	0.978495	0.00268817	0.00268817	Porcine	+	0.0422737		STM655	Swine	+
STM065	Poultry	0.523035	0.140921	0.292683	0.0433604	Bovine	-	0.619032		STM296	Bovine	-
STM654	Swine	0.0179487	0.982051	0	0	Porcine	+	0.0352531		STM658	Swine	+
STM655	Swine	0.0159574	0.981383	0.00265957	0	Porcine	+	0.0366257		STM652	Swine	+
STM656	Swine	0.0216802	0.97832	0	0	Porcine	+	0.0424204		STM659	Swine	+
STM657	Swine	0.0294906	0.967828	0.00268097	0	Porcine	+	0.0624313		STM659	Swine	+
STM658	Swine	0.00496278	0.992556	0.00248139	0	Porcine	+	0.0148021		STM654	Swine	+
STM659	Swine	0.0163043	0.978261	0.00543478	0	Porcine	+	0.0427103		STM657	Swine	+
STM660	Swine	0.600559	0.343575	0.00837989	0.047486	Bovine	-	0.51896		STM782	Swine	+
STM661	Swine	0.0588235	0.941176	0	0	Porcine	+	0.110727		STM816	Swine	+
STM662	Swine	0.0498688	0.950131	0	0	Porcine	+	0.0947637		STM768	Swine	+
STM663	Swine	0.0467033	0.942308	0.00274725	0.00824176	Porcine	+	0.1098		STM811	Swine	+
STM066	Poultry	0.0368421	0.126316	0.834211	0.00263158	Poultry	+	0.286773		STM043	Poultry	+
STM664	Swine	0.36	0.14	0.211429	0.288571	Bovine	-	0.722824		STM336	Bovine	-
STM665	Swine	0.0106383	0.968085	0.00797872	0.0132979	Porcine	+	0.0624576		STM848	Swine	+
STM666	Swine	0.00289855	0.991304	0.0057971	0	Porcine	+	0.0172737		STM2140	Swine	+
STM667	Swine	0.0163488	0.983651	0	0	Porcine	+	0.032163		STM1423	Swine	+
STM670	Swine	0.0027027	0.997297	0	0	Porcine	+	0.0053908		STM834	Swine	+
STM671	Swine	0.0767045	0.923295	0	0	Porcine	+	0.141642		STM768	Swine	+
STM672	Swine	0.0242588	0.973046	0.00269542	0	Porcine	+	0.0525861		STM789	Swine	+
STM673	Swine	0.0245232	0.975477	0	0	Porcine	+	0.0478436		STM809	Swine	+
STM067	Poultry	0.0388601	0.96114	0	0	Porcine	-	0.0747		STM663	Swine	-
STM674	Swine	0.304124	0.621134	0.0103093	0.064433	Porcine	+	0.517443		STM443	Bovine	-
STM675	Swine	0	1	0	0	Porcine	+	0		STM736	Swine	+
STM676	Swine	0.030137	0.969863	0	0	Porcine	+	0.0584575		STM765	Swine	+
STM677	Swine	0.00763359	0.992366	0	0	Porcine	+	0.0151506		STM772	Swine	+
STM678	Swine	0.00571429	0.994286	0	0	Porcine	+	0.0113633		STM683	Swine	+
STM679	Swine	0.400585	0.546784	0.00292398	0.0497076	Porcine	+	0.53808		STM1161	Swine	+
STM680	Swine	0.0107239	0.978552	0.0107239	0	Porcine	+	0.0422054		STM691	Swine	+
STM681	Swine	0	1	0	0	Porcine	+	0		STM677	Swine	+
STM682	Swine	0	1	0	0	Porcine	+	0		STM1608	Swine	+
STM068	Poultry	0.332461	0.052356	0.0052356	0.609948	Wild bird	-	0.514665		STM222	Wild bird	-
STM683	Swine	0.00802139	0.991979	0	0	Porcine	+	0.0159141		STM678	Swine	+
STM684	Swine	0.0449438	0.955056	0	0	Porcine	+	0.0858477		STM836	Swine	+
STM686	Swine	0.0179641	0.979042	0.00299401	0	Porcine	+	0.0411453		STM667	Swine	+
STM687	Swine	0.463343	0.530792	0	0.0058651	Porcine	+	0.503539		STM1639	Swine	+
STM688	Swine	0.0576369	0.847262	0.0691643	0.0259366	Porcine	+	0.273368		STM776	Swine	+
STM689	Swine	0.120643	0.710456	0.120643	0.0482574	Porcine	+	0.463814		STM2018	Swine	+
STM691	Swine	0.0026455	0.997354	0	0	Porcine	+	0.00527701		STM680	Swine	+
STM692	Swine	0.0106383	0.984043	0.00531915	0	Porcine	+	0.0315188		STM767	Swine	+
STM693	Swine	0.038961	0.958442	0	0.0025974	Porcine	+	0.0798651		STM1166	Swine	+
STM694	Swine	0.121951	0.878049	0	0	Porcine	+	0.214158		STM842	Swine	+
STM695	Swine	0	1	0	0	Porcine	+	0		STM706	Swine	+
STM696	Swine	0.888283	0.100817	0.00817439	0.0027248	Bovine	-	0.200714		STM459	Bovine	-
STM697	Swine	0	1	0	0	Porcine	+	0		STM1574	Swine	+
STM700	Swine	0.309973	0.654987	0.00808625	0.0269542	Porcine	+	0.474117		STM796	Swine	+
STM701	Swine	0.0603675	0.923885	0.00262467	0.0131234	Porcine	+	0.142614		STM833	Swine	+
STM703	Swine	0.594086	0.365591	0.0107527	0.0295699	Bovine	-	0.512415		STM782	Swine	+
STM704	Swine	0.0652742	0.934726	0	0	Porcine	+	0.122027		STM184	Bovine	-
STM705	Swine	0.0735695	0.907357	0.0190736	0	Porcine	+	0.170927		STM1913	Swine	+
STM706	Swine	0.00274725	0.997253	0	0	Porcine	+	0.00547941		STM695	Swine	+
STM707	Swine	0.0340909	0.965909	0	0	Porcine	+	0.0658574		STM743	Swine	+
STM708	Swine	0.040107	0.954545	0.00534759	0	Porcine	+	0.0872058		STM067	Poultry	-
STM709	Swine	0.291105	0.638814	0.0539084	0.0161725	Porcine	+	0.504007		STM1174	Swine	+
STM710	Swine	0.0868347	0.820728	0.0252101	0.0672269	Porcine	+	0.31371		STM274	Wild bird	-
STM711	Swine	0.0444444	0.95	0	0.00555556	Porcine	+	0.0954938		STM744	Swine	+
STM712	Swine	0.00549451	0.994505	0	0	Porcine	+	0.0109286		STM1432	Swine	+
STM715	Swine	0.149718	0.850282	0	0	Porcine	+	0.254604		STM325	Bovine	-
STM717	Swine	0.643646	0.265193	0.00552486	0.0856354	Bovine	-	0.508028		STM449	Bovine	-
STM718	Swine	0.00283286	0.997167	0	0	Porcine	+	0.00564967		STM876	Swine	+
STM719	Swine	0.194595	0.632432	0.154054	0.0189189	Porcine	+	0.538072		STM028	Swine	+
STM721	Swine	0.25066	0.722955	0.0158311	0.0105541	Porcine	+	0.414144		STM482	Bovine	-
STM722	Swine	0.0378378	0.951351	0.00810811	0.0027027	Porcine	+	0.0934259		STM801	Swine	+
STM072	Poultry	0	0	1	0	Poultry	+	0		STM1747	Poultry	+
STM723	Swine	0.454039	0.520891	0.0139276	0.0111421	Porcine	+	0.522203		STM1948	Swine	+
STM724	Swine	0	1	0	0	Porcine	+	0		STM829	Swine	+
STM725	Swine	0.0271739	0.972826	0	0	Porcine	+	0.052871		STM682	Swine	+
STM726	Swine	0.338889	0.644444	0	0.0166667	Porcine	+	0.469568		STM1321	Swine	+
STM727	Swine	0.0901639	0.907104	0.00273224	0	Porcine	+	0.169026		STM512	Bovine	-
STM728	Swine	0.0591398	0.938172	0.00268817	0	Porcine	+	0.116328		STM1562	Swine	+
STM729	Swine	0.0151515	0.984848	0	0	Porcine	+	0.0298439		STM805	Swine	+
STM732	Swine	0	1	0	0	Porcine	+	0		STM736	Swine	+
STM733	Swine	0.0132979	0.585106	0.396277	0.00531915	Porcine	+	0.50041		STM471	Bovine	-
STM734	Swine	0.479109	0.512535	0.00278552	0.00557103	Porcine	+	0.507724		STM762	Swine	+
STM736	Swine	0	1	0	0	Porcine	+	0		STM732	Swine	+
STM737	Swine	0	1	0	0	Porcine	+	0		STM639	Swine	+
STM739	Swine	0.0286533	0.971347	0	0	Porcine	+	0.0556646		STM747	Swine	+
STM074	Poultry	0	0	1	0	Poultry	+	0		STM1259	Poultry	+
STM740	Swine	0.504348	0.466667	0.00289855	0.026087	Bovine	-	0.527167		STM324	Bovine	-
STM741	Swine	0.0542857	0.817143	0.0428571	0.0857143	Porcine	+	0.320147		STM1592	Swine	+
STM742	Swine	0.248062	0.677003	0.00516796	0.0697674	Porcine	+	0.475239		STM852	Swine	+
STM743	Swine	0.00819672	0.991803	0	0	Porcine	+	0.0162591		STM707	Swine	+
STM744	Swine	0.0578512	0.933884	0	0.00826446	Porcine	+	0.124445		STM711	Swine	+
STM745	Swine	0.00540541	0.989189	0.0027027	0.0027027	Porcine	+	0.0214609		STM677	Swine	+
STM746	Swine	0.0026178	0.997382	0	0	Porcine	+	0.0052219		STM1498	Swine	+
STM747	Swine	0.0231959	0.976804	0	0	Porcine	+	0.0453157		STM739	Swine	+
STM748	Swine	0.00284091	0.997159	0	0	Porcine	+	0.00566568		STM1610	Swine	+
STM751	Swine	0.259947	0.657825	0.0159151	0.066313	Porcine	+	0.495043		STM796	Swine	+
STM754	Swine	0.122222	0.872222	0	0.00555556	Porcine	+	0.224259		STM277	Bovine	-
STM755	Swine	0.906077	0.0911602	0.00276243	0	Bovine	-	0.170706		STM447	Bovine	-
STM756	Swine	0.00837989	0.99162	0	0	Porcine	+	0.0166193		STM1985	Swine	+
STM758	Swine	0.442623	0.554645	0.00273224	0	Porcine	+	0.496447		STM771	Swine	+
STM759	Swine	0.00568182	0.994318	0	0	Porcine	+	0.0112991		STM746	Swine	+
STM076	Poultry	0.0105263	0.00263158	0.986842	0	Poultry	+	0.0260249		STM1346	Poultry	+
STM760	Swine	0.136729	0.831099	0.00536193	0.0268097	Porcine	+	0.289832		STM2001	Swine	+
STM761	Swine	0.381201	0.605744	0.0078329	0.00522193	Porcine	+	0.487671		STM1496	Poultry	-
STM762	Swine	0.21134	0.695876	0.0231959	0.0695876	Porcine	+	0.465711		STM734	Swine	+
STM764	Swine	0.246499	0.445378	0.29972	0.00840336	Porcine	+	0.650974		STM1997	Swine	+
STM765	Swine	0.018617	0.981383	0	0	Porcine	+	0.0365409		STM781	Swine	+
STM766	Swine	0.00560224	0.994398	0	0	Porcine	+	0.0111417		STM1601	Swine	+
STM767	Swine	0.0403023	0.957179	0.00251889	0	Porcine	+	0.082178		STM692	Swine	+
STM768	Swine	0.497297	0.497297	0.00540541	0	Porcine	+	0.505362		STM662	Swine	+
STM769	Swine	0.0453333	0.925333	0.00266667	0.0266667	Porcine	+	0.140985		STM823	Swine	+
STM770	Swine	0.0140449	0.985955	0	0	Porcine	+	0.0276954		STM1450	Swine	+
STM771	Swine	0.441667	0.555556	0.00277778	0	Porcine	+	0.496281		STM758	Swine	+
STM772	Swine	0.058309	0.924198	0.0116618	0.0058309	Porcine	+	0.142288		STM677	Swine	+
STM774	Swine	0.0241935	0.975806	0	0	Porcine	+	0.0472164		STM844	Swine	+
STM776	Swine	0.0435897	0.84359	0.0923077	0.0205128	Porcine	+	0.277515		STM688	Swine	+
STM777	Swine	0.10733	0.882199	0.0104712	0	Porcine	+	0.210096		STM471	Bovine	-
STM778	Swine	0.138462	0.807692	0.0282051	0.025641	Porcine	+	0.327009		STM826	Swine	+
STM779	Swine	0.226562	0.609375	0.153646	0.0104167	Porcine	+	0.553616		STM259	Wild bird	-
STM780	Swine	0.248649	0.713514	0.0108108	0.027027	Porcine	+	0.428225		STM1943	Swine	+
STM781	Swine	0.0138504	0.98338	0.00277008	0	Porcine	+	0.0327652		STM765	Swine	+
STM782	Swine	0.634465	0.334204	0.0182768	0.0130548	Bovine	-	0.485258		STM1327	Swine	+
STM783	Swine	0.520349	0.456395	0.00581395	0.0174419	Bovine	-	0.520602		STM2127	Swine	+
STM784	Swine	0.212121	0.779614	0.00826446	0	Porcine	+	0.347138		STM845	Swine	+
STM785	Swine	0.240541	0.702703	0.0351351	0.0216216	Porcine	+	0.446647		STM800	Swine	+
STM787	Swine	0	1	0	0	Porcine	+	0		STM831	Swine	+
STM788	Swine	0.161954	0.832905	0.00257069	0.00257069	Porcine	+	0.280027		STM1170	Swine	+
STM789	Swine	0.113158	0.847368	0.0394737	0	Porcine	+	0.267604		STM672	Swine	+
STM791	Swine	0.889488	0.0188679	0.0916442	0	Bovine	-	0.200057		STM1950	Bovine	-
STM796	Swine	0.0262391	0.962099	0	0.0116618	Porcine	+	0.0735408		STM700	Swine	+
STM797	Swine	0.00533333	0.994667	0	0	Porcine	+	0.0106098		STM1436	Swine	+
STM798	Swine	0.458791	0.532967	0.00274725	0.00549451	Porcine	+	0.505419		STM709	Swine	+
STM799	Swine	0.192308	0.687179	0.112821	0.00769231	Porcine	+	0.478014		STM1944	Swine	+
STM080	Poultry	0	0	1	0	Poultry	+	0		STM1218	Poultry	+
STM800	Swine	0.289326	0.691011	0.0168539	0.00280899	Porcine	+	0.438502		STM785	Swine	+
STM801	Swine	0.0313316	0.966057	0.00261097	0	Porcine	+	0.0657445		STM832	Swine	+
STM802	Swine	0.122078	0.846753	0.012987	0.0181818	Porcine	+	0.267607		STM924	Swine	+
STM803	Swine	0.114525	0.849162	0.0363128	0	Porcine	+	0.264489		STM466	Bovine	-
STM805	Swine	0.0416667	0.950521	0.0078125	0	Porcine	+	0.094713		STM729	Swine	+
STM806	Swine	0.0617978	0.926966	0.011236	0	Porcine	+	0.136788		STM922	Swine	+
STM807	Swine	0.064433	0.564433	0.00773196	0.363402	Porcine	+	0.545143		STM855	Swine	+
STM808	Swine	0.227979	0.69171	0.0803109	0	Porcine	+	0.463113		STM723	Swine	+
STM809	Swine	0.204301	0.787634	0.00806452	0	Porcine	+	0.337828		STM673	Swine	+
STM081	Poultry	0	0	1	0	Poultry	+	0		STM090	Poultry	+
STM810	Swine	0.0408719	0.940054	0.0163488	0.0027248	Porcine	+	0.114352		STM1453	Swine	+
STM811	Swine	0.0826667	0.904	0.00533333	0.008	Porcine	+	0.175858		STM663	Swine	+
STM815	Swine	0.0138122	0	0.961326	0.0248619	Poultry	-	0.0750435		STM1774	Poultry	-
STM816	Swine	0.0913978	0.900538	0.00268817	0.00537634	Porcine	+	0.180642		STM1611	Swine	+
STM818	Swine	0.264624	0.153203	0.0807799	0.501393	Wild bird	-	0.648583		STM457	Bovine	-
STM082	Poultry	0	0	1	0	Poultry	+	0		STM056	Poultry	+
STM819	Swine	0.0237467	0.973615	0.00263852	0	Porcine	+	0.0515034		STM774	Swine	+
STM820	Swine	0.016	0.984	0	0	Porcine	+	0.031488		STM666	Swine	+
STM823	Swine	0.0435967	0.942779	0	0.013624	Porcine	+	0.109081		STM833	Swine	+
STM825	Swine	0.0575342	0.912329	0.0164384	0.0136986	Porcine	+	0.163888		STM857	Swine	+
STM826	Swine	0.026178	0.937173	0.0314136	0.0052356	Porcine	+	0.120008		STM841	Swine	+
STM827	Swine	0.530713	0.422604	0.046683	0	Bovine	-	0.53757		STM1421	Swine	+
STM828	Swine	0.514436	0.469816	0.00787402	0.00787402	Bovine	-	0.514505		STM332	Bovine	-
STM083	Poultry	0	0	1	0	Poultry	+	0		STM119	Poultry	+
STM829	Swine	0.00549451	0.994505	0	0	Porcine	+	0.0109286		STM724	Swine	+
STM831	Swine	0	1	0	0	Porcine	+	0		STM787	Swine	+
STM832	Swine	0.0394366	0.938028	0.0169014	0.0056338	Porcine	+	0.118231		STM801	Swine	+
STM833	Swine	0.0482574	0.941019	0.00268097	0.0080429	Porcine	+	0.112083		STM701	Swine	+
STM834	Swine	0.00277778	0.997222	0	0	Porcine	+	0.00554012		STM670	Swine	+
STM835	Swine	0.132565	0.815562	0.0489914	0.00288184	Porcine	+	0.314877		STM285	Bovine	-
STM836	Swine	0.0299401	0.97006	0	0	Porcine	+	0.0580874		STM684	Swine	+
STM837	Swine	0.00779221	0.992208	0	0	Porcine	+	0.015463		STM1469	Swine	+
STM838	Swine	0.355263	0.636842	0.00789474	0	Porcine	+	0.468158		STM687	Swine	+
STM084	Poultry	0	0	1	0	Poultry	+	0		STM1260	Poultry	+
STM840	Swine	0.0773481	0.900552	0.019337	0.00276243	Porcine	+	0.182641		STM806	Swine	+
STM841	Swine	0.155172	0.818966	0.0114943	0.0143678	Porcine	+	0.304878		STM826	Swine	+
STM842	Swine	0.0723861	0.927614	0	0	Porcine	+	0.134293		STM694	Swine	+
STM844	Swine	0.0929577	0.907042	0	0	Porcine	+	0.168633		STM774	Swine	+
STM845	Swine	0.00840336	0.991597	0	0	Porcine	+	0.0166655		STM1163	Swine	+
STM848	Swine	0.0304709	0.939058	0	0.0304709	Porcine	+	0.116313		STM665	Swine	+
STM085	Poultry	0	0	1	0	Poultry	+	0		STM1739	Poultry	+
STM849	Swine	0.0218579	0.978142	0	0	Porcine	+	0.0427603		STM770	Swine	+
STM851	Swine	0.107735	0.28453	0.00276243	0.604972	Wild bird	-	0.541436		STM243	Wild bird	-
STM852	Swine	0.128852	0.851541	0.0140056	0.00560224	Porcine	+	0.258048		STM1491	Swine	+
STM853	Swine	0.00550964	0.99449	0	0	Porcine	+	0.0109586		STM746	Swine	+
STM854	Swine	0.455587	0.532951	0.00859599	0.00286533	Porcine	+	0.508321		STM067	Poultry	-
STM855	Swine	0.0547945	0.594521	0.0109589	0.339726	Porcine	+	0.528009		STM807	Swine	+
STM857	Swine	0.0141243	0.971751	0.0141243	0	Porcine	+	0.0553002		STM1946	Swine	+
STM086	Poultry	0	0	1	0	Poultry	+	0		STM1763	Poultry	+
STM859	Swine	0.0595238	0.89881	0.0208333	0.0208333	Porcine	+	0.18773		STM778	Swine	+
STM860	Swine	0	0.997361	0	0.00263852	Porcine	+	0.00526312		STM1643	Swine	+
STM861	Swine	0.0213415	0.978659	0	0	Porcine	+	0.041772		STM067	Poultry	-
STM862	Other	0.507	0.489	0.002	0.002	Bovine	NA	0.503822		STM277	Bovine	NA
STM863	Other	0.559	0.037	0.372	0.032	Bovine	NA	0.546742		STM302	Bovine	NA
STM864	Other	0	0	0	1	Wild bird	NA	0		STM244	Wild bird	NA
STM865	Other	0.562	0.196	0.199	0.043	Bovine	NA	0.60429		STM969	Poultry	NA
STM866	Other	NA	NA	NA	NA	NA	NA	NA		STM289	Bovine	NA
STM868	Miscellaneous food	0.161	0.497	0.087	0.255	Porcine	NA	0.654476		STM818	Swine	NA
STM087	Poultry	0	0	1	0	Poultry	+	0		STM060	Poultry	+
STM869	Other	0.026	0.032	0.902	0.04	Poultry	NA	0.183096		STM1651	Poultry	NA
STM871	Other	0.596	0.347	0.005	0.052	Bovine	NA	0.521646		STM921	Swine	NA
STM873	Other	0.261	0.024	0.201	0.514	Wild bird	NA	0.626706		STM222	Wild bird	NA
STM874	Other	0.642	0.331	0.005	0.022	Bovine	NA	0.477766		STM921	Swine	NA
STM875	Other	0.428	0.549	0.008	0.015	Porcine	NA	0.515126		STM1617	Swine	NA
STM876	Swine	0.00275482	0.997245	0	0	Porcine	+	0.00549446		STM1426	Swine	+
STM877	Poultry	0.0803571	0.0714286	0.00595238	0.842262	Wild bird	-	0.279		STM238	Wild bird	-
STM880	Other	0.839	0.117	0.006	0.038	Bovine	NA	0.28091		STM300	Bovine	NA
STM881	Other	0.125	0	0.815	0.06	Poultry	NA	0.31655		STM1806	Bovine	NA
STM882	Other	0.442	0.181	0.227	0.15	Bovine	NA	0.697846		STM622	Swine	NA
STM883	Other	0.557	0.134	0.067	0.242	Bovine	NA	0.608742		STM2105	Bovine	NA
STM089	Poultry	0	0	1	0	Poultry	+	0		STM1205	Poultry	+
STM884	Other	0.642	0.071	0.158	0.129	Bovine	NA	0.54119		STM289	Bovine	NA
STM886	Miscellaneous food	0.462	0.107	0.394	0.037	Bovine	NA	0.618502		NA	NA	NA
STM887	Miscellaneous food	0.191	0.255	0.129	0.425	Wild bird	NA	0.701228		STM457	Bovine	NA
STM888	Miscellaneous food	0.012	0.987	0.001	0	Porcine	NA	0.025686		STM1961	Swine	NA
STM889	Miscellaneous food	0.47	0.097	0.393	0.04	Bovine	NA	0.613642		NA	NA	NA
STM890	Miscellaneous food	0.466	0.237	0.253	0.044	Bovine	NA	0.66073		STM622	Swine	NA
STM891	Miscellaneous food	0.009	0.99	0.001	0	Porcine	NA	0.019818		STM1961	Swine	NA
STM892	Miscellaneous food	0.389	0.212	0.348	0.051	Bovine	NA	0.68003		STM420	Bovine	NA
STM090	Poultry	0	0	1	0	Poultry	+	0		STM081	Poultry	+
STM893	Miscellaneous food	0.14	0.084	0.738	0.038	Poultry	NA	0.427256		STM327	Bovine	NA
STM894	Miscellaneous food	0.086	0.139	0.765	0.01	Poultry	NA	0.387958		STM2119	Poultry	NA
STM895	Miscellaneous food	0.451	0.142	0.386	0.021	Bovine	NA	0.626998		STM420	Bovine	NA
STM896	Miscellaneous food	0.067	0.017	0.013	0.903	Wild bird	NA	0.179644		STM215	Wild bird	NA
STM897	Miscellaneous food	0.467	0.035	0.377	0.121	Bovine	NA	0.623916		STM1783	Bovine	NA
STM899	Miscellaneous food	0.254	0.359	0.387	0	Poultry	NA	0.656834		STM1248	Swine	NA
STM902	Miscellaneous food	0.506	0.081	0.33	0.083	Bovine	NA	0.621614		STM303	Bovine	NA
STM091	Poultry	0.13783	0	0.829912	0.0322581	Poultry	+	0.291208		STM1654	Poultry	+
STM903	Miscellaneous food	0.276	0.204	0.322	0.198	Poultry	NA	0.73932		STM1038	Poultry	NA
STM904	Miscellaneous food	0.302	0.137	0.516	0.045	Poultry	NA	0.621746		STM1385	Bovine	NA
STM905	Miscellaneous food	0.064	0.02	0.005	0.911	Wild bird	NA	0.165558		STM2002	Wild bird	NA
STM906	Miscellaneous food	0.078	0.062	0.806	0.054	Poultry	NA	0.33752		STM1578	Poultry	NA
STM907	Miscellaneous food	0.503	0.073	0.375	0.049	Bovine	NA	0.598636		STM420	Bovine	NA
STM908	Miscellaneous food	0.227	0.077	0.533	0.163	Poultry	NA	0.631884		STM1783	Bovine	NA
STM910	Miscellaneous food	0.512	0.118	0.3	0.07	Bovine	NA	0.629032		STM420	Bovine	NA
STM911	Miscellaneous food	0.338	0.249	0.227	0.186	Bovine	NA	0.73763		STM1038	Poultry	NA
STM092	Poultry	0.021164	0.386243	0.592593	0	Poultry	+	0.499202		STM2200	Poultry	+
STM913	Miscellaneous food	0.507	0.25	0.164	0.079	Bovine	NA	0.647314		STM2018	Swine	NA
STM914	Miscellaneous food	0.348	0.331	0.289	0.032	Bovine	NA	0.68479		STM2036	Poultry	NA
STM915	Miscellaneous food	0.014	0.141	0.313	0.532	Wild bird	NA	0.59893		STM1246	Poultry	NA
STM916	Miscellaneous food	0.432	0.1	0.439	0.029	Poultry	NA	0.609814		STM420	Bovine	NA
STM917	Poultry	0.546243	0	0.453757	0	Bovine	-	0.495723		STM122	Poultry	+
STM918	Swine	0.0248447	0.953416	0.0217391	0	Porcine	+	0.0899078		STM2120	Swine	+
STM920	Swine	0.0227848	0.974684	0	0.00253165	Porcine	+	0.0494664		STM774	Swine	+
STM921	Swine	0.689076	0.2493	0.0140056	0.047619	Bovine	-	0.460561		STM468	Bovine	-
STM093	Poultry	0.10585	0.0250696	0.796657	0.0724234	Poultry	+	0.348259		STM2209	Poultry	+
STM922	Swine	0.0685714	0.785714	0.145714	0	Porcine	+	0.356718		STM806	Swine	+
STM923	Swine	0.310145	0.469565	0.208696	0.0115942	Porcine	+	0.63963		STM1510	Poultry	-
STM924	Swine	0.0207715	0.566766	0.403561	0.00890208	Porcine	+	0.515405		STM170	Poultry	-
STM926	Miscellaneous food	0.257	0.368	0.315	0.06	Porcine	NA	0.695702		STM2036	Poultry	NA
STM927	Miscellaneous food	0.425	0.453	0.045	0.077	Porcine	NA	0.606212		STM1617	Swine	NA
STM928	Miscellaneous food	0.319	0.324	0.357	0	Poultry	NA	0.665814		STM1248	Swine	NA
STM929	Miscellaneous food	0.294	0.335	0.371	0	Poultry	NA	0.663698		STM1248	Swine	NA
STM094	Poultry	0.0140845	0.0253521	0.960563	0	Poultry	+	0.0764769		STM1705	Poultry	+
STM932	Miscellaneous food	NA	NA	NA	NA	NA	NA	NA		STM420	Bovine	NA
STM933	Miscellaneous food	0.267	0.368	0.365	0	Porcine	NA	0.660062		STM1248	Swine	NA
STM934	Miscellaneous food	0.282	0.267	0.403	0.048	Poultry	NA	0.684474		STM166	Poultry	NA
STM936	Miscellaneous food	0.013	0.129	0.322	0.536	Wild bird	NA	0.59221		STM1246	Poultry	NA
STM937	Miscellaneous food	0.396	0.156	0.415	0.033	Poultry	NA	0.645534		STM420	Bovine	NA
STM938	Miscellaneous food	0.709	0.046	0.202	0.043	Bovine	NA	0.45255		STM303	Bovine	NA
STM095	Poultry	0	0	0.991667	0.00833333	Poultry	+	0.0165278		STM153	Poultry	+
STM945	Miscellaneous food	0	0	0.999	0.001	Poultry	NA	0.001998		STM2166	Poultry	NA
STM946	Miscellaneous food	0.192	0.233	0.309	0.266	Poultry	NA	0.74261		STM457	Bovine	NA
STM947	Miscellaneous food	0.02	0.958	0	0.022	Porcine	NA	0.081352		STM719	Swine	NA
STM949	Miscellaneous food	0.52	0.029	0.349	0.102	Bovine	NA	0.596554		STM1783	Bovine	NA
STM950	Miscellaneous food	0.431	0.141	0.4	0.028	Bovine	NA	0.633574		STM420	Bovine	NA
STM096	Poultry	0	0	0.997382	0.0026178	Poultry	+	0.0052219		STM2124	Poultry	+
STM951	Miscellaneous food	0.393	0.16	0.414	0.033	Poultry	NA	0.647466		STM420	Bovine	NA
STM952	Miscellaneous food	0.396	0.18	0.369	0.055	Bovine	NA	0.671598		NA	NA	NA
STM953	Miscellaneous food	0.485	0.049	0.424	0.042	Bovine	NA	0.580834		STM2018	Swine	NA
STM954	Miscellaneous food	0.54	0.153	0.069	0.238	Bovine	NA	0.623586		STM264	Wild bird	NA
STM955	Miscellaneous food	0.392	0.116	0.43	0.062	Poultry	NA	0.644136		STM420	Bovine	NA
STM956	Miscellaneous food	0.436	0.103	0.439	0.022	Poultry	NA	0.60609		STM420	Bovine	NA
STM957	Miscellaneous food	0.287	0.344	0.369	0	Poultry	NA	0.663134		STM1248	Swine	NA
STM958	Miscellaneous food	0.555	0.378	0.013	0.054	Bovine	NA	0.546006		STM449	Bovine	NA
STM959	Poultry	0.137306	0.0569948	0.601036	0.204663	Poultry	+	0.574767		STM327	Bovine	-
STM2216	Bovine	0.763	0.232	0.003	0.002	Bovine	+	0.363994		STM1563	Bovine	+
STM2217	Swine	0.223	0.777	0	0	Porcine	+	0.346542		STM2116	Swine	+
STM2208	Bovine	0.864	0.013	0.122	0.001	Bovine	+	0.23845		STM296	Bovine	+
STM2209	Poultry	0.022	0.009	0.886	0.083	Poultry	+	0.20755		STM093	Poultry	+
STM2213	Poultry	0.4	0.044	0.532	0.024	Poultry	+	0.554464		STM2114	Bovine	-
STM1277	Swine	0.0147783	0.985222	0	0	Porcine	+	0.0291199		STM1281	Swine	+
STM1361	Poultry	0.3297	0.476839	0.19346	0	Porcine	-	0.626495		STM2137	Bovine	-
STM1362	Other	0.333	0.395	0.272	0	Porcine	NA	0.659102		STM1361	Poultry	NA
STM1363	Swine	0.188679	0.80593	0.00269542	0.00269542	Porcine	+	0.314863		STM783	Swine	+
STM1364	Miscellaneous food	0.17	0.559	0.078	0.193	Porcine	NA	0.615286		STM818	Swine	NA
STM1365	Other	0.915	0.083	0	0.002	Bovine	NA	0.155882		STM310	Bovine	NA
STM1366	Human	0.694	0.142	0.113	0.051	Bovine	NA	0.48283		STM969	Poultry	NA
STM1367	Miscellaneous food	0.264	0.046	0.651	0.039	Poultry	NA	0.502866		STM2106	Poultry	NA
STM1368	Other	0.302	0.365	0.333	0	Porcine	NA	0.664682		STM2137	Bovine	NA
STM1369	Other	0.3	0.361	0.339	0	Porcine	NA	0.664758		STM1361	Poultry	NA
STM1370	Human	NA	NA	NA	NA	NA	NA	NA		STM336	Bovine	NA
STM1371	Poultry	0.061828	0.137097	0.744624	0.0564516	Poultry	+	0.419731		STM062	Poultry	+
STM1372	Other	0.314	0.355	0.331	0	Porcine	NA	0.665818		STM1882	Poultry	NA
STM1373	Other	0.998	0.002	0	0	Bovine	NA	0.003992		STM1639	Swine	NA
STM1374	Other	0.661	0.182	0.088	0.069	Bovine	NA	0.51745		STM302	Bovine	NA
STM1375	Other	0.833	0.163	0.001	0.003	Bovine	NA	0.279532		STM2132	Bovine	NA
STM1376	Other	0.673	0.103	0.125	0.099	Bovine	NA	0.511036		STM2107	Bovine	NA
STM1377	Bovine	0.734043	0.215426	0.00265957	0.0478723	Bovine	+	0.412475		STM288	Bovine	+
STM1378	Bovine	0.71831	0.205634	0.0422535	0.0338028	Bovine	+	0.438818		STM379	Bovine	+
STM1379	Poultry	0.0404313	0.0458221	0.773585	0.140162	Poultry	+	0.378187		STM1309	Poultry	+
STM1380	Bovine	0.823529	0.152406	0.00802139	0.0160428	Bovine	+	0.29825		STM323	Bovine	+
STM1381	Miscellaneous food	0.398	0.093	0.356	0.153	Bovine	NA	0.682802		STM1783	Bovine	NA
STM1383	Other	0.525	0.002	0.251	0.222	Bovine	NA	0.612086		STM214	Wild bird	NA
STM1385	Bovine	0.248571	0.197143	0.48	0.0742857	Poultry	-	0.663429		STM1782	Bovine	+
STM1386	Miscellaneous food	0.623	0.056	0.259	0.062	Bovine	NA	0.53781		STM303	Bovine	NA
STM1388	Miscellaneous food	0.451	0.142	0.386	0.021	Bovine	NA	0.626998		STM420	Bovine	NA
STM1389	Wild bird	0.336898	0.0294118	0.302139	0.331551	Bovine	-	0.68442		STM222	Wild bird	+
STM1390	Poultry	0.630728	0	0.102426	0.266846	Bovine	-	0.520484		STM297	Bovine	-
STM1391	Bovine	0.603399	0.212465	0.0566572	0.127479	Bovine	+	0.571307		STM1334	Bovine	+
STM1392	Poultry	0.496124	0.0335917	0.465116	0.00516796	Bovine	-	0.536373		STM328	Bovine	-
STM1393	Swine	0.293956	0.667582	0.0192308	0.0192308	Porcine	+	0.467184		STM1215	Swine	+
STM1396	Poultry	0.0137363	0.010989	0.96978	0.00549451	Poultry	+	0.0591867		STM1233	Poultry	+
STM1281	Swine	0.0143266	0.985673	0	0	Porcine	+	0.0282428		STM1277	Swine	+
STM1399	Poultry	0.560345	0.0114943	0.428161	0	Bovine	-	0.50256		STM328	Bovine	-
STM1400	Poultry	0.047619	0.0350877	0.907268	0.0100251	Poultry	+	0.173265		STM1743	Poultry	+
STM1402	Bovine	0.860335	0.0614525	0.0446927	0.0335196	Bovine	+	0.252926		STM486	Bovine	+
STM1403	Poultry	0	0	1	0	Poultry	+	0		STM1762	Poultry	+
STM1406	Poultry	0.00289855	0	0.976812	0.0202899	Poultry	+	0.045419		STM1849	Poultry	+
STM1282	Swine	0.0056338	0.994366	0	0	Porcine	+	0.0112041		STM2110	Swine	+
STM1407	Swine	0.0304709	0.969529	0	0	Porcine	+	0.0590849		STM683	Swine	+
STM1408	Poultry	0	0	1	0	Poultry	+	0		STM1244	Poultry	+
STM1409	Swine	0.0154242	0.984576	0	0	Porcine	+	0.0303725		STM1595	Swine	+
STM1410	Poultry	0	0	1	0	Poultry	+	0		STM109	Poultry	+
STM1412	Other	0.206	0.613	0.131	0.05	Porcine	NA	0.562134		STM2120	Swine	NA
STM1413	Swine	0.367292	0.525469	0.104558	0.00268097	Porcine	+	0.578039		STM785	Swine	+
STM1415	Poultry	0	0	1	0	Poultry	+	0		STM037	Poultry	+
STM1416	Bovine	0.821727	0.158774	0.0139276	0.00557103	Bovine	+	0.29933		STM838	Swine	-
STM1418	Poultry	0	0	1	0	Poultry	+	0		STM1769	Poultry	+
STM1419	Swine	0.0745856	0.875691	0.0276243	0.0220994	Porcine	+	0.226351		STM1592	Swine	+
STM1421	Swine	0.366477	0.607955	0.0255682	0	Porcine	+	0.495432		STM827	Swine	+
STM1422	Poultry	0	0	0.98939	0.0106101	Poultry	+	0.020995		STM2162	Poultry	+
STM1423	Swine	0.027248	0.972752	0	0	Porcine	+	0.053011		STM667	Swine	+
STM1424	Poultry	0	0	1	0	Poultry	+	0		STM1466	Poultry	+
STM1426	Swine	0.0112994	0.988701	0	0	Porcine	+	0.0223435		STM876	Swine	+
STM1427	Poultry	0	0	1	0	Poultry	+	0		STM1931	Poultry	+
STM1428	Swine	0.054755	0.945245	0	0	Porcine	+	0.103514		STM683	Swine	+
STM1429	Swine	0.00259067	0.997409	0	0	Porcine	+	0.00516792		STM1583	Swine	+
STM1431	Other	0.03	0.954	0.016	0	Porcine	NA	0.088728		STM1913	Swine	NA
STM1432	Swine	0.0273973	0.964384	0.00547945	0.00273973	Porcine	+	0.0691762		STM712	Swine	+
STM1433	Poultry	0	0	1	0	Poultry	+	0		STM116	Poultry	+
STM1434	Other	0.916	0.016	0.051	0.017	Bovine	NA	0.157798		STM289	Bovine	NA
STM1436	Swine	0.00566572	0.994334	0	0	Porcine	+	0.0112672		STM797	Swine	+
STM1439	Poultry	0	0	0.997222	0.00277778	Poultry	+	0.00554012		STM1933	Poultry	+
STM1440	Poultry	0	0	1	0	Poultry	+	0		STM1487	Poultry	+
STM1442	Poultry	0	0.0027248	0.983651	0.013624	Poultry	+	0.0322372		STM152	Poultry	+
STM1286	Swine	0.4	0.592	0.00266667	0.00533333	Porcine	+	0.4895		STM1277	Swine	+
STM1445	Swine	0.410667	0.570667	0.008	0.0106667	Porcine	+	0.505515		STM433	Bovine	-
STM1446	Swine	0.104683	0.881543	0.0137741	0	Porcine	+	0.211734		STM471	Bovine	-
STM1448	Poultry	0	0	0.997175	0.00282486	Poultry	+	0.00563376		STM1744	Poultry	+
STM1449	Poultry	0	0	1	0	Poultry	+	0		STM2049	Poultry	+
STM1450	Swine	0.022409	0.97479	0.00280112	0	Porcine	+	0.0492746		STM1880	Swine	+
STM1451	Swine	0.280323	0.716981	0	0.00269542	Porcine	+	0.40735		STM816	Swine	+
STM1452	Poultry	0.00867052	0	0.953757	0.0375723	Poultry	+	0.0888603		STM263	Wild bird	-
STM1453	Swine	0.234234	0.48048	0.27027	0.015015	Porcine	+	0.641001		STM1475	Swine	+
STM1454	Poultry	0	0	0.997101	0.00289855	Poultry	+	0.0057803		STM1472	Poultry	+
STM1456	Poultry	0.00285714	0	0.997143	0	Poultry	+	0.00569796		STM1744	Poultry	+
STM1457	Poultry	0	0	0.931507	0.0684932	Poultry	+	0.127604		STM1850	Poultry	+
STM1458	Poultry	0	0	1	0	Poultry	+	0		STM124	Poultry	+
STM1459	Poultry	0.00595238	0	0.985119	0.00892857	Poultry	+	0.0294253		STM1747	Poultry	+
STM1461	Poultry	0	0	1	0	Poultry	+	0		STM2038	Poultry	+
STM1463	Swine	0.0084507	0.991549	0	0	Porcine	+	0.0167586		STM1528	Swine	+
STM1464	Poultry	0	0	0.979003	0.0209974	Poultry	+	0.041113		STM1871	Poultry	+
STM1465	Bovine	0.960563	0.0309859	0	0.0084507	Bovine	+	0.0762865		STM431	Bovine	+
STM1466	Poultry	0	0	0.997305	0.00269542	Poultry	+	0.00537631		STM1424	Poultry	+
STM1467	Poultry	0	0	1	0	Poultry	+	0		STM1596	Poultry	+
STM1469	Swine	0	1	0	0	Porcine	+	0		STM837	Swine	+
STM1289	Human	0.697	0.247	0.055	0.001	Bovine	NA	0.450156		STM035	Bovine	NA
STM1472	Poultry	0	0	0.997543	0.002457	Poultry	+	0.00490193		STM1454	Poultry	+
STM1473	Swine	0.182561	0.80654	0.0027248	0.00817439	Porcine	+	0.316091		STM433	Bovine	-
STM1474	Poultry	0	0	1	0	Poultry	+	0		STM180	Poultry	+
STM1475	Swine	0.0640669	0.880223	0.0501393	0.00557103	Porcine	+	0.218558		STM1453	Swine	+
STM1476	Poultry	0	0	0.936508	0.0634921	Poultry	+	0.118922		STM1934	Poultry	+
STM1477	Poultry	0	0	0.969512	0.0304878	Poultry	+	0.0591166		STM1707	Poultry	+
STM1478	Poultry	0	0	0.969444	0.0305556	Poultry	+	0.0592438		STM101	Poultry	+
STM1479	Poultry	0	0	1	0	Poultry	+	0		STM180	Poultry	+
STM1483	Poultry	0	0	0.970976	0.0290237	Poultry	+	0.0563627		STM1760	Poultry	+
STM1485	Poultry	0	0	0.967914	0.0320856	Poultry	+	0.0621122		STM1747	Poultry	+
STM1486	Poultry	0	0	0.978495	0.0215054	Poultry	+	0.0420858		STM1744	Poultry	+
STM1487	Poultry	0	0	0.986979	0.0130208	Poultry	+	0.0257026		STM1440	Poultry	+
STM1488	Poultry	0	0	0.99455	0.00544959	Poultry	+	0.0108398		STM1938	Poultry	+
STM1489	Poultry	0	0	0.992268	0.00773196	Poultry	+	0.0153444		STM1636	Poultry	+
STM1491	Swine	0.109551	0.876404	0.00280899	0.011236	Porcine	+	0.21978		STM852	Swine	+
STM1492	Bovine	0.934726	0.0652742	0	0	Bovine	+	0.122027		STM431	Bovine	+
STM1493	Poultry	0	0	0.868493	0.131507	Poultry	+	0.228426		STM1889	Poultry	+
STM1494	Poultry	0	0	1	0	Poultry	+	0		STM113	Poultry	+
STM1496	Poultry	0.319372	0.649215	0.0287958	0.0026178	Porcine	-	0.475686		STM761	Swine	-
STM1498	Swine	0	1	0	0	Porcine	+	0		STM1990	Swine	+
STM1500	Poultry	0	0	1	0	Poultry	+	0		STM2053	Poultry	+
STM1293	Other	0.501	0.27	0.147	0.082	Bovine	NA	0.647766		STM289	Bovine	NA
STM1503	Poultry	0	0	1	0	Poultry	+	0		STM1747	Poultry	+
STM1505	Poultry	0	0	0.907104	0.0928962	Poultry	+	0.168533		STM1238	Poultry	+
STM1506	Swine	0.011236	0.988764	0	0	Porcine	+	0.0222194		STM2193	Swine	+
STM1507	Poultry	0	0	0.722772	0.277228	Poultry	+	0.400745		STM2129	Poultry	+
STM1508	Swine	0.0100251	0.989975	0	0	Porcine	+	0.0198491		STM661	Swine	+
STM1510	Poultry	0.196532	0.751445	0.0462428	0.00578035	Porcine	-	0.394534		STM923	Swine	-
STM1511	Poultry	0	0	0.976	0.024	Poultry	+	0.046848		STM1740	Poultry	+
STM1515	Poultry	0	0	0.997347	0.00265252	Poultry	+	0.00529097		STM2025	Poultry	+
STM1295	Human	0.563	0.066	0.273	0.098	Bovine	NA	0.594542		STM1783	Bovine	NA
STM1520	Poultry	0	0.00285714	0.985714	0.0114286	Poultry	+	0.0282286		STM2123	Poultry	+
STM1521	Poultry	0	0	0.997361	0.00263852	Poultry	+	0.00526312		STM1896	Poultry	+
STM1522	Poultry	0	0	0.98615	0.0138504	Poultry	+	0.0273172		STM1906	Poultry	+
STM1524	Human	0	0	0.989	0.011	Poultry	NA	0.021758		STM2113	Poultry	NA
STM1525	Poultry	0	0	0.903553	0.0964467	Poultry	+	0.174289		STM1522	Poultry	+
STM1526	Poultry	0	0	1	0	Poultry	+	0		STM1738	Poultry	+
STM1527	Poultry	0	0	1	0	Poultry	+	0		STM1686	Poultry	+
STM1528	Swine	0.0367454	0.958005	0.00262467	0.00262467	Porcine	+	0.0808619		STM1463	Swine	+
STM1530	Poultry	0	0	1	0	Poultry	+	0		STM1769	Poultry	+
STM1534	Poultry	0	0	0.994302	0.00569801	Poultry	+	0.0113311		STM262	Wild bird	-
STM1535	Poultry	0	0	1	0	Poultry	+	0		STM1700	Poultry	+
STM1537	Poultry	0	0	1	0	Poultry	+	0		STM1487	Poultry	+
STM1297	Human	NA	NA	NA	NA	NA	NA	NA		STM203	Wild bird	NA
STM1539	Poultry	0	0	0.95935	0.0406504	Poultry	+	0.0779959		STM118	Poultry	+
STM1542	Poultry	0	0	0.912234	0.087766	Poultry	+	0.160126		STM257	Wild bird	-
STM1544	Poultry	0	0	0.997416	0.00258398	Poultry	+	0.0051546		STM1935	Poultry	+
STM1545	Poultry	0	0	1	0	Poultry	+	0		STM1928	Poultry	+
STM1546	Bovine	0.926829	0.070122	0.00304878	0	Bovine	+	0.136061		STM368	Bovine	+
STM1298	Bovine	0.7	0.0583333	0.1	0.141667	Bovine	+	0.476528		STM2104	Bovine	+
STM1549	Poultry	0.00291545	0	0.997085	0	Poultry	+	0.0058139		STM2075	Poultry	+
STM1551	Poultry	0.00282486	0.0141243	0.980226	0.00282486	Poultry	+	0.0389416		STM147	Poultry	+
STM1552	Poultry	0	0	0.961326	0.038674	Poultry	+	0.0743567		STM1729	Poultry	+
STM1556	Poultry	0	0.00569801	0.994302	0	Poultry	+	0.0113311		STM1642	Poultry	+
STM1557	Poultry	0	0	0.820728	0.179272	Poultry	+	0.294267		STM1898	Poultry	+
STM1299	Poultry	0.542135	0	0.455056	0.00280899	Bovine	-	0.499006		STM122	Poultry	+
STM1559	Poultry	0	0	0.983914	0.0160858	Poultry	+	0.0316541		STM1755	Poultry	+
STM1560	Swine	0	1	0	0	Porcine	+	0		STM860	Swine	+
STM1561	Swine	0	0.997159	0.00284091	0	Porcine	+	0.00566568		STM684	Swine	+
STM1562	Swine	0.0167598	0.955307	0.027933	0	Porcine	+	0.0863269		STM728	Swine	+
STM1563	Bovine	0.617949	0.371795	0.00769231	0.0025641	Bovine	+	0.479842		STM2216	Bovine	+
STM1566	Poultry	0	0	0.989822	0.0101781	Poultry	+	0.020149		STM2084	Poultry	+
STM1568	Human	0.558	0.387	0.014	0.041	Bovine	NA	0.53699		STM921	Swine	NA
STM1570	Poultry	0	0	0.986595	0.0134048	Poultry	+	0.0264503		STM1577	Poultry	+
STM1571	Swine	0.119593	0.877863	0.00254453	0	Porcine	+	0.215048		STM1171	Swine	+
STM1572	Poultry	0	0	0.988473	0.0115274	Poultry	+	0.022789		STM1892	Poultry	+
STM1573	Miscellaneous food	0.269	0.361	0.304	0.066	Porcine	NA	0.700546		STM2036	Poultry	NA
STM1574	Swine	0	1	0	0	Porcine	+	0		STM697	Swine	+
STM1576	Poultry	0	0	1	0	Poultry	+	0		STM1700	Poultry	+
STM1577	Poultry	0	0	0.989848	0.0101523	Poultry	+	0.0200984		STM1570	Poultry	+
STM1301	Swine	0.13624	0.743869	0.117166	0.0027248	Porcine	+	0.414362		STM1174	Swine	+
STM1578	Poultry	0.0160428	0.0802139	0.850267	0.0534759	Poultry	+	0.267494		STM2165	Poultry	+
STM1581	Bovine	0.939481	0.0489914	0.00864553	0.00288184	Bovine	+	0.114892		STM451	Bovine	+
STM1583	Swine	0	1	0	0	Porcine	+	0		STM1429	Swine	+
STM1585	Swine	0.0380435	0.940217	0.00543478	0.0163043	Porcine	+	0.114249		STM2193	Swine	+
STM1302	Other	0.001	0	0	0.999	Wild bird	NA	0.001998		STM209	Wild bird	NA
STM1586	Other	0.403	0.18	0.373	0.044	Bovine	NA	0.664126		STM511	Bovine	NA
STM1588	Poultry	0	0	1	0	Poultry	+	0		STM1632	Poultry	+
STM1589	Poultry	0	0	1	0	Poultry	+	0		STM2082	Poultry	+
STM1591	Poultry	0	0	0.964187	0.0358127	Poultry	+	0.0690602		STM1932	Poultry	+
STM1592	Swine	0.124309	0.850829	0.00828729	0.0165746	Porcine	+	0.260294		STM1419	Swine	+
STM1303	Miscellaneous food	0.04	0.042	0.799	0.119	Poultry	NA	0.344074		STM189	Poultry	NA
STM1595	Swine	0.027933	0.972067	0	0	Porcine	+	0.0543054		STM1409	Swine	+
STM1596	Poultry	0	0	1	0	Poultry	+	0		STM1467	Poultry	+
STM1598	Poultry	0	0.00285714	0.997143	0	Poultry	+	0.00569796		STM1210	Poultry	+
STM1600	Poultry	0	0	1	0	Poultry	+	0		STM2027	Poultry	+
STM1601	Swine	0.0536723	0.929379	0.0112994	0.00564972	Porcine	+	0.133215		STM766	Swine	+
STM1602	Other	0.39	0.189	0.376	0.045	Bovine	NA	0.668778		STM511	Bovine	NA
STM1603	Poultry	0.0027248	0.0027248	0.99455	0	Poultry	+	0.0108546		STM1766	Poultry	+
STM1304	Poultry	0.153846	0.0192308	0.774725	0.0521978	Poultry	+	0.373038		STM189	Poultry	+
STM1604	Poultry	0	0	1	0	Poultry	+	0		STM1761	Poultry	+
STM1607	Other	0.03	0.959	0.008	0.003	Porcine	NA	0.079346		STM1913	Swine	NA
STM1608	Swine	0	1	0	0	Porcine	+	0		STM682	Swine	+
STM1609	Poultry	0	0	1	0	Poultry	+	0		STM1854	Poultry	+
STM1610	Swine	0.0216216	0.975676	0.0027027	0	Porcine	+	0.0475822		STM748	Swine	+
STM1611	Swine	0.0326087	0.967391	0	0	Porcine	+	0.0630907		STM816	Swine	+
STM1613	Other	0.444	0.033	0.453	0.07	Poultry	NA	0.591666		STM511	Bovine	NA
STM1615	Poultry	0.00516796	0	0.992248	0.00258398	Poultry	+	0.0154104		STM2033	Poultry	+
STM1616	Poultry	0	0	0.897143	0.102857	Poultry	+	0.184555		STM112	Poultry	+
STM1617	Swine	0.476923	0.487179	0.0153846	0.0205128	Porcine	+	0.534543		STM1335	Swine	+
STM1620	Swine	0.90379	0.0932945	0.00291545	0	Bovine	-	0.174451		STM463	Bovine	-
STM1622	Poultry	0	0	1	0	Poultry	+	0		STM1500	Poultry	+
STM1305	Bovine	0.485714	0.0714286	0.440476	0.00238095	Bovine	+	0.564955		STM441	Bovine	+
STM1623	Poultry	0	0	0.986376	0.013624	Poultry	+	0.0268767		STM1915	Poultry	+
STM1624	Bovine	0.775726	0	0.203166	0.0211082	Bovine	+	0.356528		STM326	Bovine	+
STM1625	Swine	0.360526	0.623684	0.0105263	0.00526316	Porcine	+	0.4809		STM463	Bovine	-
STM1628	Miscellaneous food	0.361	0.487	0.151	0.001	Porcine	NA	0.609708		STM1220	Bovine	NA
STM1629	Miscellaneous food	NA	NA	NA	NA	NA	NA	NA		STM420	Bovine	NA
STM1632	Poultry	0	0	1	0	Poultry	+	0		STM1588	Poultry	+
STM1306	Human	0.642	0.095	0.043	0.22	Bovine	NA	0.528562		STM336	Bovine	NA
STM1634	Other	0.023	0.164	0.292	0.521	Wild bird	NA	0.61587		STM235	Wild bird	NA
STM1636	Poultry	0	0	1	0	Poultry	+	0		STM1489	Poultry	+
STM1637	Poultry	0	0	1	0	Poultry	+	0		STM126	Poultry	+
STM1639	Swine	0.918539	0.0758427	0.00280899	0.00280899	Bovine	-	0.150518		STM687	Swine	+
STM1641	Poultry	0	0	1	0	Poultry	+	0		STM104	Poultry	+
STM1642	Poultry	0	0	0.99723	0.00277008	Poultry	+	0.00552482		STM1556	Poultry	+
STM1643	Swine	0.0141643	0.985836	0	0	Porcine	+	0.0279274		STM860	Swine	+
STM1646	Poultry	0.00511509	0	0.994885	0	Poultry	+	0.0101779		STM1938	Poultry	+
STM1309	Poultry	0.0390625	0.0338542	0.804688	0.122396	Poultry	+	0.334825		STM1379	Poultry	+
STM1310	Human	0.234	0.023	0.716	0.027	Poultry	NA	0.43133		STM2106	Poultry	NA
STM1311	Other	0.454	0.346	0.01	0.19	Bovine	NA	0.637968		STM921	Swine	NA
STM1313	Human	0.231	0.021	0.731	0.017	Poultry	NA	0.411548		STM2106	Poultry	NA
STM1316	Human	NA	NA	NA	NA	NA	NA	NA		STM336	Bovine	NA
STM1318	Miscellaneous food	0.062	0.052	0.869	0.017	Poultry	NA	0.238002		STM1578	Poultry	NA
STM1319	Miscellaneous food	0.63	0.066	0.225	0.079	Bovine	NA	0.541878		STM303	Bovine	NA
STM1321	Swine	0.392473	0.58871	0.00268817	0.016129	Porcine	+	0.499118		STM726	Swine	+
STM1322	Poultry	0.422977	0.386423	0.0078329	0.182768	Bovine	-	0.638303		STM788	Swine	-
STM1323	Miscellaneous food	0.52	0.118	0.317	0.045	Bovine	NA	0.613162		STM420	Bovine	NA
STM1324	Miscellaneous food	0.447	0.146	0.377	0.03	Bovine	NA	0.635846		STM420	Bovine	NA
STM1326	Miscellaneous food	0.027	0.166	0.316	0.491	Wild bird	NA	0.630778		STM1246	Poultry	NA
STM1327	Swine	0.614325	0.327824	0.0413223	0.0165289	Bovine	-	0.513156		STM782	Swine	+
STM1331	Miscellaneous food	0.489	0.025	0.377	0.109	Bovine	NA	0.606244		STM1783	Bovine	NA
STM1333	Other	0.238	0.552	0.133	0.077	Porcine	NA	0.615034		STM689	Swine	NA
STM1334	Bovine	0.594521	0.372603	0.0191781	0.0136986	Bovine	+	0.507157		STM1391	Bovine	+
STM1335	Swine	0.350282	0.581921	0.00847458	0.059322	Porcine	+	0.535079		STM1617	Swine	+
STM1336	Human	0.63	0.083	0.123	0.164	Bovine	NA	0.554186		STM2107	Bovine	NA
STM1337	Bovine	0.823362	0	0.176638	0	Bovine	+	0.290874		STM547	Bovine	+
STM1339	Poultry	0.015873	0.0132275	0.970899	0	Poultry	+	0.0569273		STM076	Poultry	+
STM1340	Swine	0.379501	0.0193906	0.501385	0.099723	Poultry	-	0.594271		STM511	Bovine	-
STM1275	Swine	0.0253807	0.974619	0	0	Porcine	+	0.0494731		STM1200	Swine	+
STM1342	Bovine	0.566489	0.0345745	0.135638	0.263298	Bovine	+	0.590171		STM2101	Bovine	+
STM1343	Bovine	0.884956	0.0737463	0.0353982	0.00589971	Bovine	+	0.210127		STM285	Bovine	+
STM1344	Human	0.689	0.144	0.117	0.05	Bovine	NA	0.488354		STM969	Poultry	NA
STM1345	Miscellaneous food	0.004	0.153	0.314	0.529	Wild bird	NA	0.598138		STM1246	Poultry	NA
STM1346	Poultry	0.0192837	0.00550964	0.969697	0.00550964	Poultry	+	0.0592552		STM076	Poultry	+
STM1347	Other	0.24	0.023	0.192	0.545	Wild bird	NA	0.607982		STM1389	Wild bird	NA
STM1348	Miscellaneous food	0.29	0.358	0.352	0	Porcine	NA	0.663832		STM1361	Poultry	NA
STM1349	Poultry	0.0266667	0.008	0.962667	0.00266667	Poultry	+	0.0724907		STM1233	Poultry	+
STM1352	Miscellaneous food	0.199	0.267	0.152	0.382	Wild bird	NA	0.720082		STM457	Bovine	NA
STM1353	Human	0.246	0.491	0.074	0.189	Porcine	NA	0.657206		STM818	Swine	NA
STM1354	Bovine	0.337989	0.00837989	0.312849	0.340782	Wild bird	-	0.671686		STM464	Bovine	+
STM1355	Miscellaneous food	0.554	0.393	0.03	0.023	Bovine	NA	0.537206		STM785	Swine	NA
STM1356	Miscellaneous food	0.445	0.094	0.431	0.03	Bovine	NA	0.606478		STM420	Bovine	NA
STM1357	Bovine	0.359459	0.618919	0.00810811	0.0135135	Porcine	-	0.48748		STM277	Bovine	+
STM1358	Bovine	0.126374	0.379121	0.494505	0	Poultry	-	0.595761		STM1248	Swine	-
STM1359	Bovine	0.0316623	0.968338	0	0	Porcine	-	0.0613195		STM724	Swine	-
STM1360	Swine	0.417553	0.207447	0.375	0	Bovine	-	0.64199		STM1878	Swine	+
STM1647	Other	0.902	0	0.098	0	Bovine	NA	0.176792		STM547	Bovine	NA
STM1654	Poultry	0.079235	0.0245902	0.882514	0.0136612	Poultry	+	0.2141		STM091	Poultry	+
STM1741	Poultry	0	0	0.997403	0.0025974	Poultry	+	0.00518131		STM2188	Poultry	+
STM1743	Poultry	0.0369318	0.0340909	0.914773	0.0142045	Poultry	+	0.160463		STM1400	Poultry	+
STM1744	Poultry	0	0	0.99734	0.00265957	Poultry	+	0.005305		STM1448	Poultry	+
STM1745	Poultry	0.0797872	0.103723	0.805851	0.0106383	Poultry	+	0.333366		STM2119	Poultry	+
STM1746	Poultry	0	0	1	0	Poultry	+	0		STM1683	Poultry	+
STM1747	Poultry	0	0	1	0	Poultry	+	0		STM1503	Poultry	+
STM1748	Poultry	0	0	1	0	Poultry	+	0		STM1909	Poultry	+
STM1749	Bovine	0.352273	0.00568182	0.627841	0.0142045	Poultry	-	0.481486		STM179	Poultry	-
STM1655	Poultry	0.255208	0	0.734375	0.0104167	Poultry	+	0.395454		STM1240	Poultry	+
STM1752	Swine	0.0443864	0.955614	0	0	Porcine	+	0.0848325		STM1200	Swine	+
STM1753	Swine	0.381201	0.616188	0.00261097	0	Porcine	+	0.474991		STM1814	Swine	+
STM1754	Swine	0	1	0	0	Porcine	+	0		STM1790	Swine	+
STM1755	Poultry	0	0	1	0	Poultry	+	0		STM1559	Poultry	+
STM1758	Poultry	0	0	1	0	Poultry	+	0		STM1908	Poultry	+
STM1759	Human	0.88	0.088	0.008	0.024	Bovine	NA	0.217216		STM2128	Bovine	NA
STM1760	Poultry	0	0	0.983003	0.0169972	Poultry	+	0.0334165		STM1483	Poultry	+
STM1656	Poultry	0.0794521	0.0136986	0.882192	0.0246575	Poultry	+	0.214629		STM135	Poultry	+
STM1761	Poultry	0	0	1	0	Poultry	+	0		STM1604	Poultry	+
STM1762	Poultry	0	0	1	0	Poultry	+	0		STM1403	Poultry	+
STM1763	Poultry	0	0	1	0	Poultry	+	0		STM1855	Poultry	+
STM1764	Poultry	0.00537634	0.00268817	0.975806	0.016129	Poultry	+	0.0475055		STM1570	Poultry	+
STM1765	Poultry	0.0133333	0.00533333	0.981333	0	Poultry	+	0.0367787		STM1589	Poultry	+
STM1766	Poultry	0	0	1	0	Poultry	+	0		STM1603	Poultry	+
STM1767	Poultry	0	0	0.981233	0.0187668	Poultry	+	0.0368291		STM1768	Poultry	+
STM1768	Poultry	0	0	0.997175	0.00282486	Poultry	+	0.00563376		STM1767	Poultry	+
STM1769	Poultry	0	0	1	0	Poultry	+	0		STM1418	Poultry	+
STM1770	Poultry	0	0	0.92487	0.0751295	Poultry	+	0.13897		STM112	Poultry	+
STM1657	Poultry	0.025	0.0138889	0.913889	0.0472222	Poultry	+	0.161759		STM967	Poultry	+
STM1771	Poultry	0	0	0.994253	0.00574713	Poultry	+	0.0114282		STM1589	Poultry	+
STM1772	Other	0.119	0.829	0.034	0.018	Porcine	NA	0.297118		STM1752	Swine	NA
STM1774	Poultry	0.0683761	0.02849	0.840456	0.0626781	Poultry	+	0.284218		STM815	Swine	-
STM1775	Poultry	0.0413223	0.0110193	0.876033	0.0716253	Poultry	+	0.225607		STM815	Swine	-
STM1777	Miscellaneous food	0.005	0.995	0	0	Porcine	NA	0.00995		STM1819	Swine	NA
STM1779	Swine	0	1	0	0	Porcine	+	0		STM1795	Swine	+
STM1781	Poultry	0.0472222	0.0333333	0.816667	0.102778	Poultry	+	0.319151		STM120	Poultry	+
STM1782	Bovine	0.154667	0.0773333	0.661333	0.106667	Poultry	-	0.521358		STM1385	Bovine	+
STM1783	Bovine	0.0222841	0.0529248	0.690808	0.233983	Poultry	-	0.464739		STM189	Poultry	-
STM1787	Poultry	0.0215054	0.00537634	0.924731	0.0483871	Poultry	+	0.14204		STM961	Poultry	+
STM1789	Swine	0.00275482	0.997245	0	0	Porcine	+	0.00549446		STM1819	Swine	+
STM1790	Swine	0.0115607	0.979769	0.00289017	0.00578035	Porcine	+	0.0398777		STM1754	Swine	+
STM1659	Poultry	0	0	0.997143	0.00285714	Poultry	+	0.00569796		STM2197	Poultry	+
STM1791	Swine	0.179949	0.742931	0.0514139	0.0257069	Porcine	+	0.412368		STM1200	Swine	+
STM1792	Swine	0	1	0	0	Porcine	+	0		STM1815	Swine	+
STM1795	Swine	0.00810811	0.991892	0	0	Porcine	+	0.0160847		STM1779	Swine	+
STM1796	Swine	0.376471	0.597059	0.0264706	0	Porcine	+	0.50109		STM1818	Swine	+
STM1798	Swine	0.00771208	0.992288	0	0	Porcine	+	0.0153052		STM1808	Swine	+
STM1800	Swine	0.00268097	0.997319	0	0	Porcine	+	0.00534756		STM2116	Swine	+
STM1660	Poultry	0.0367454	0.0813648	0.811024	0.0708661	Poultry	+	0.329248		STM2200	Poultry	+
STM1803	Swine	0.182065	0.817935	0	0	Porcine	+	0.297835		STM1665	Bovine	-
STM1804	Swine	0.0359116	0.964088	0	0	Porcine	+	0.0692439		STM2118	Swine	+
STM1806	Bovine	0.0906667	0	0.866667	0.0426667	Poultry	-	0.238848		STM1232	Bovine	+
STM1808	Swine	0.00879765	0.991202	0	0	Porcine	+	0.0174405		STM1798	Swine	+
STM1661	Bovine	0.00301205	0.993976	0.00301205	0	Porcine	-	0.0119938		STM1168	Swine	-
STM1810	Poultry	0.26158	0.0217984	0.711172	0.00544959	Poultry	+	0.425306		STM155	Poultry	+
STM1811	Poultry	0.00511509	0.0664962	0.810742	0.117647	Poultry	+	0.324409		STM265	Wild bird	-
STM1813	Swine	0.0213333	0.976	0.00266667	0	Porcine	+	0.0469618		STM1814	Swine	+
STM1814	Swine	0.00299401	0.991018	0.00299401	0.00299401	Porcine	+	0.0178565		STM1804	Swine	+
STM1815	Swine	0.0825959	0.905605	0.0117994	0	Porcine	+	0.172919		STM1823	Swine	+
STM1817	Bovine	0.0214797	0.97852	0	0	Porcine	-	0.0420367		STM2116	Swine	-
STM1818	Swine	0.0594595	0.940541	0	0	Porcine	+	0.111848		STM2115	Swine	+
STM1819	Swine	0	1	0	0	Porcine	+	0		STM2117	Swine	+
STM1823	Swine	0	1	0	0	Porcine	+	0		STM1815	Swine	+
STM1825	Swine	0.0441989	0.955801	0	0	Porcine	+	0.0844907		STM2099	Swine	+
STM1826	Poultry	0.132791	0	0.794038	0.0731707	Poultry	+	0.346516		STM1240	Poultry	+
STM1827	Swine	0.0675676	0.92973	0	0.0027027	Porcine	+	0.13103		STM1665	Bovine	-
STM1662	Poultry	0.335979	0.00793651	0.60582	0.0502646	Poultry	+	0.517511		STM1916	Poultry	+
STM1833	Swine	0.00837989	0.99162	0	0	Porcine	+	0.0166193		STM1819	Swine	+
STM1837	Other	0.036	0.964	0	0	Porcine	NA	0.069408		STM1819	Swine	NA
STM1648	Other	0.897	0	0.103	0	Bovine	NA	0.184782		STM547	Bovine	NA
STM1663	Poultry	0.0106101	0.0106101	0.95756	0.0212202	Poultry	+	0.082404		STM1915	Poultry	+
STM1839	Miscellaneous food	0.274	0.321	0.405	0	Poultry	NA	0.657858		STM1361	Poultry	NA
STM1840	Miscellaneous food	0.011	0.124	0.371	0.494	Wild bird	NA	0.602826		STM1246	Poultry	NA
STM1664	Poultry	0.0141643	0.00283286	0.983003	0	Poultry	+	0.0334968		STM2038	Poultry	+
STM1849	Poultry	0	0	1	0	Poultry	+	0		STM1406	Poultry	+
STM1850	Poultry	0	0	0.946023	0.0539773	Poultry	+	0.102127		STM1457	Poultry	+
STM1851	Poultry	0	0	0.997312	0.00268817	Poultry	+	0.00536189		STM1892	Poultry	+
STM1852	Poultry	0	0	1	0	Poultry	+	0		STM1525	Poultry	+
STM1853	Poultry	0	0	1	0	Poultry	+	0		STM1744	Poultry	+
STM1854	Poultry	0	0	1	0	Poultry	+	0		STM1609	Poultry	+
STM1855	Poultry	0	0	1	0	Poultry	+	0		STM1763	Poultry	+
STM1856	Poultry	0	0	0.946524	0.0534759	Poultry	+	0.101233		STM118	Poultry	+
STM1665	Bovine	0.0175	0.9825	0	0	Porcine	-	0.0343875		STM1803	Swine	-
STM1865	Other	0.361	0.175	0.422	0.042	Poultry	NA	0.659206		STM511	Bovine	NA
STM1868	Other	0.308	0.595	0.07	0.027	Porcine	NA	0.545482		STM2102	Swine	NA
STM1869	Poultry	0	0	1	0	Poultry	+	0		STM2033	Poultry	+
STM1871	Poultry	0	0	0.986072	0.0139276	Poultry	+	0.0274672		STM1464	Poultry	+
STM1873	Miscellaneous food	NA	NA	NA	NA	NA	NA	NA		STM289	Bovine	NA
STM1874	Swine	0.0111111	0.986111	0.00277778	0	Porcine	+	0.0274537		STM471	Bovine	-
STM1875	Poultry	0.00561798	0	0.994382	0	Poultry	+	0.0111728		STM1698	Poultry	+
STM1876	Swine	0.0103093	0.0231959	0.378866	0.587629	Wild bird	-	0.510509		STM273	Wild bird	-
STM1877	Bovine	0.45288	0.531414	0.0078534	0.0078534	Porcine	-	0.512376		STM2009	Swine	-
STM1878	Swine	0.307692	0.210826	0.481481	0	Poultry	-	0.629053		STM1360	Swine	+
STM1879	Poultry	0	0	1	0	Poultry	+	0		STM1881	Poultry	+
STM1880	Swine	0.0211082	0.976253	0.00263852	0	Porcine	+	0.046477		STM1450	Swine	+
STM1881	Poultry	0	0	1	0	Poultry	+	0		STM1879	Poultry	+
STM1882	Poultry	0.319444	0.463889	0.216667	0	Porcine	-	0.635818		STM2136	Poultry	+
STM1883	Poultry	0.461126	0.0563003	0.455764	0.0268097	Bovine	-	0.575753		STM040	Poultry	+
STM1884	Poultry	0	0	1	0	Poultry	+	0		STM1700	Poultry	+
STM1885	Poultry	0	0	1	0	Poultry	+	0		STM1936	Poultry	+
STM1886	Poultry	0	0	0.994429	0.00557103	Poultry	+	0.01108		STM114	Poultry	+
STM1887	Poultry	0	0	0.942149	0.0578512	Poultry	+	0.109009		STM1892	Poultry	+
STM1888	Poultry	0	0	1	0	Poultry	+	0		STM1710	Poultry	+
STM1889	Poultry	0	0	0.927778	0.0722222	Poultry	+	0.134012		STM1493	Poultry	+
STM1890	Swine	0.0102564	0.989744	0	0	Porcine	+	0.0203024		STM1941	Swine	+
STM1891	Swine	0.00589971	0.9941	0	0	Porcine	+	0.0117298		STM1965	Swine	+
STM1892	Poultry	0	0	1	0	Poultry	+	0		STM1851	Poultry	+
STM1896	Poultry	0	0	0.906433	0.0935673	Poultry	+	0.169625		STM1521	Poultry	+
STM1897	Poultry	0.0027933	0	0.997207	0	Poultry	+	0.00557099		STM109	Poultry	+
STM1898	Poultry	0	0	1	0	Poultry	+	0		STM1557	Poultry	+
STM1899	Poultry	0	0	0.962567	0.0374332	Poultry	+	0.0720638		STM261	Wild bird	-
STM1900	Swine	0.013587	0.970109	0.013587	0.00271739	Porcine	+	0.0585125		STM761	Swine	+
STM1901	Poultry	0.0027248	0.00817439	0.959128	0.0299728	Poultry	+	0.0791007		STM2059	Poultry	+
STM1903	Poultry	0	0.00269542	0.97035	0.0269542	Poultry	+	0.0576863		STM2032	Poultry	+
STM1904	Miscellaneous food	0.471	0.086	0.399	0.044	Bovine	NA	0.609626		NA	NA	NA
STM1670	Other	0.195	0.805	0	0	Porcine	NA	0.31395		STM2217	Swine	NA
STM1905	Poultry	0	0	0.963068	0.0369318	Poultry	+	0.0711357		STM112	Poultry	+
STM1906	Poultry	0	0	0.918367	0.0816327	Poultry	+	0.149938		STM1522	Poultry	+
STM1907	Poultry	0	0	0.991453	0.00854701	Poultry	+	0.0169479		STM113	Poultry	+
STM1908	Poultry	0	0	0.994805	0.00519481	Poultry	+	0.0103356		STM1758	Poultry	+
STM1909	Poultry	0	0	1	0	Poultry	+	0		STM1748	Poultry	+
STM1910	Swine	0.086351	0.913649	0	0	Porcine	+	0.157789		STM1943	Swine	+
STM1911	Swine	0.830601	0.169399	0	0	Bovine	-	0.281406		STM469	Bovine	-
STM1912	Swine	0.0727763	0.927224	0	0	Porcine	+	0.13496		STM715	Swine	+
STM1913	Swine	0.0369318	0.963068	0	0	Porcine	+	0.0711357		STM2142	Swine	+
STM1914	Swine	0.0161725	0.983827	0	0	Porcine	+	0.0318219		STM746	Swine	+
STM1915	Poultry	0	0	0.956989	0.0430108	Poultry	+	0.0823217		STM1663	Poultry	+
STM1916	Poultry	0.391185	0.0165289	0.573003	0.0192837	Poultry	+	0.517997		STM1662	Poultry	+
STM1928	Poultry	0	0	1	0	Poultry	+	0		STM1545	Poultry	+
STM1929	Poultry	0	0	0.984127	0.015873	Poultry	+	0.0312421		STM1570	Poultry	+
STM1930	Poultry	0	0	0.989474	0.0105263	Poultry	+	0.020831		STM112	Poultry	+
STM1931	Poultry	0	0	0.983516	0.0164835	Poultry	+	0.0324236		STM1427	Poultry	+
STM1932	Poultry	0	0	1	0	Poultry	+	0		STM1591	Poultry	+
STM1649	Other	0.335	0.401	0.062	0.202	Porcine	NA	0.682326		STM398	Bovine	NA
STM1933	Poultry	0	0	1	0	Poultry	+	0		STM1439	Poultry	+
STM1934	Poultry	0	0	0.94958	0.0504202	Poultry	+	0.0957559		STM1476	Poultry	+
STM1935	Poultry	0	0	0.994429	0.00557103	Poultry	+	0.01108		STM1544	Poultry	+
STM1936	Poultry	0	0	1	0	Poultry	+	0		STM2027	Poultry	+
STM1938	Poultry	0.00813008	0	0.99187	0	Poultry	+	0.016128		STM1646	Poultry	+
STM1941	Swine	0.0564972	0.935028	0.00847458	0	Porcine	+	0.122458		STM1890	Swine	+
STM1943	Swine	0.103933	0.893258	0	0.00280899	Porcine	+	0.19128		STM1910	Swine	+
STM1944	Swine	0.286076	0.670886	0.0177215	0.0253165	Porcine	+	0.467117		STM799	Swine	+
STM1945	Swine	0.148248	0.743935	0.0727763	0.0350404	Porcine	+	0.418059		STM420	Bovine	-
STM1946	Swine	0.0218579	0.964481	0.0136612	0	Porcine	+	0.0691122		STM857	Swine	+
STM1947	Other	0.061	0.91	0.011	0.018	Porcine	NA	0.167734		STM1463	Swine	NA
STM1948	Swine	0.164021	0.796296	0.00793651	0.031746	Porcine	+	0.337938		STM723	Swine	+
STM1950	Bovine	0.491892	0.408108	0.1	0	Bovine	+	0.58149		STM791	Swine	-
STM1675	Human	0.202	0.798	0	0	Porcine	NA	0.322392		STM2217	Swine	NA
STM1952	Swine	0.0268817	0.973118	0	0	Porcine	+	0.0523182		STM471	Bovine	-
STM1953	Poultry	0	0	0.989418	0.010582	Poultry	+	0.0209401		STM1642	Poultry	+
STM1954	Poultry	0	0	0.994638	0.00536193	Poultry	+	0.0106664		STM256	Wild bird	-
STM1955	Miscellaneous food	0.047	0.058	0.743	0.152	Poultry	NA	0.419274		STM189	Poultry	NA
STM1956	Swine	0.016	0.981333	0	0.00266667	Porcine	+	0.0367218		STM1891	Swine	+
STM1961	Swine	0.0153846	0.982051	0.0025641	0	Porcine	+	0.035332		STM655	Swine	+
STM1962	Swine	0.00593472	0.994065	0	0	Porcine	+	0.011799		STM1891	Swine	+
STM1965	Swine	0.0544959	0.945504	0	0	Porcine	+	0.103052		STM1891	Swine	+
STM1974	Bovine	0.445714	0.0742857	0.451429	0.0285714	Poultry	-	0.591216		STM159	Poultry	-
STM1975	Bovine	0.339623	0.00808625	0.652291	0	Poultry	-	0.459107		STM122	Poultry	-
STM1976	Other	0	0	0.376	0.624	Wild bird	NA	0.469248		STM258	Wild bird	NA
STM1977	Bovine	0.371014	0.00869565	0.62029	0	Poultry	-	0.477513		STM1978	Poultry	-
STM1978	Poultry	0.531073	0	0.468927	0	Bovine	-	0.498069		STM1977	Bovine	-
STM1678	Bovine	0.41543	0.0682493	0.513353	0.00296736	Poultry	-	0.55922		STM159	Poultry	-
STM1982	Poultry	0	0	0.870523	0.129477	Poultry	+	0.225425		STM1996	Poultry	+
STM1983	Poultry	0	0	1	0	Poultry	+	0		STM2122	Poultry	+
STM1985	Swine	0	1	0	0	Porcine	+	0		STM756	Swine	+
STM1986	Swine	0.118919	0.881081	0	0	Porcine	+	0.209554		STM453	Bovine	-
STM1987	Swine	0.00265957	0.99734	0	0	Porcine	+	0.005305		STM639	Swine	+
STM1988	Swine	0.121469	0.875706	0	0.00282486	Porcine	+	0.218376		STM683	Swine	+
STM1990	Swine	0.0870787	0.912921	0	0	Porcine	+	0.158992		STM1498	Swine	+
STM1679	Poultry	0	0	1	0	Poultry	+	0		STM2188	Poultry	+
STM1991	Swine	0.0078534	0.992147	0	0	Porcine	+	0.0155835		STM1818	Swine	+
STM1994	Poultry	0.0108108	0	0.989189	0	Poultry	+	0.0213879		STM970	Poultry	+
STM1995	Poultry	0.00278552	0	0.899721	0.097493	Poultry	+	0.180989		STM102	Poultry	+
STM1996	Poultry	0	0	0.48913	0.51087	Wild bird	-	0.499764		STM1982	Poultry	+
STM1997	Swine	0.220109	0.402174	0.375	0.00271739	Porcine	+	0.649176		STM764	Swine	+
STM1998	Poultry	0	0	1	0	Poultry	+	0		STM2151	Poultry	+
STM1999	Poultry	0	0	1	0	Poultry	+	0		STM1746	Poultry	+
STM1680	Poultry	0	0	1	0	Poultry	+	0		STM1684	Poultry	+
STM2001	Swine	0.149606	0.839895	0.00787402	0.00262467	Porcine	+	0.272125		STM760	Swine	+
STM2002	Wild bird	0.143603	0.0522193	0.0130548	0.791123	Wild bird	+	0.350606		STM457	Bovine	-
STM2003	Other	0.57	0.041	0.361	0.028	Bovine	NA	0.542314		STM2213	Poultry	NA
STM2004	Swine	0.889213	0.0437318	0.0437318	0.0233236	Bovine	-	0.204932		STM2170	Bovine	-
STM2005	Miscellaneous food	0.033	0.13	0.35	0.487	Wild bird	NA	0.622342		STM1246	Poultry	NA
STM2009	Swine	0.544959	0.365123	0.0108992	0.0790191	Bovine	-	0.563342		STM1877	Bovine	-
STM2010	Other	0.455	0.225	0.224	0.096	Bovine	NA	0.682958		STM289	Bovine	NA
STM2011	Other	0.001	0.01	0.989	0	Poultry	NA	0.021778		STM172	Poultry	NA
STM2012	Miscellaneous food	0.009	0.008	0.978	0.005	Poultry	NA	0.043346		STM172	Poultry	NA
STM2015	Other	0.308	0.598	0.069	0.025	Porcine	NA	0.542146		STM028	Swine	NA
STM2016	Miscellaneous food	0.904	0.035	0.03	0.031	Bovine	NA	0.179698		STM1342	Bovine	NA
STM2017	Miscellaneous food	0.288	0.358	0.354	0	Porcine	NA	0.663576		STM1248	Swine	NA
STM2018	Swine	0.533156	0.0981432	0.238727	0.129973	Bovine	-	0.632228		STM689	Swine	+
STM2019	Other	0.473	0.231	0.251	0.045	Bovine	NA	0.657884		STM289	Bovine	NA
STM2020	Miscellaneous food	0.246	0.046	0.668	0.04	Poultry	NA	0.489544		STM2106	Poultry	NA
STM1682	Other	0	0	0.985	0.015	Poultry	NA	0.02955		STM1717	Poultry	NA
STM2021	Other	0.485	0.233	0.234	0.048	Bovine	NA	0.653426		STM622	Swine	NA
STM2024	Miscellaneous food	0.456	0.228	0.227	0.089	Bovine	NA	0.68063		STM289	Bovine	NA
STM2025	Poultry	0	0	0.997347	0.00265252	Poultry	+	0.00529097		STM1515	Poultry	+
STM2026	Poultry	0	0	0.971264	0.0287356	Poultry	+	0.0558198		STM112	Poultry	+
STM2027	Poultry	0	0	1	0	Poultry	+	0		STM1600	Poultry	+
STM2028	Poultry	0	0	0.997159	0.00284091	Poultry	+	0.00566568		STM1938	Poultry	+
STM2029	Poultry	0	0	0.952632	0.0473684	Poultry	+	0.0902493		STM2075	Poultry	+
STM2030	Poultry	0.00536193	0	0.991957	0.00268097	Poultry	+	0.0159852		STM1642	Poultry	+
STM1683	Poultry	0	0	1	0	Poultry	+	0		STM1746	Poultry	+
STM2032	Poultry	0	0	1	0	Poultry	+	0		STM2025	Poultry	+
STM2033	Poultry	0	0	1	0	Poultry	+	0		STM1615	Poultry	+
STM2035	Poultry	0.0963173	0.113314	0.790368	0	Poultry	+	0.353201		STM1693	Poultry	+
STM2036	Poultry	0.318966	0.456897	0.106322	0.117816	Porcine	-	0.664322		STM2018	Swine	-
STM2037	Poultry	0.0372671	0.0559006	0.857143	0.0496894	Poultry	+	0.258323		STM1578	Poultry	+
STM2038	Poultry	0	0	1	0	Poultry	+	0		STM1664	Poultry	+
STM2039	Poultry	0.00273973	0	0.994521	0.00273973	Poultry	+	0.0109139		STM258	Wild bird	-
STM1684	Poultry	0	0	1	0	Poultry	+	0		STM1680	Poultry	+
STM2040	Miscellaneous food	0.458	0.093	0.422	0.027	Bovine	NA	0.602774		NA	NA	NA
STM2041	Miscellaneous food	0.453	0.305	0.154	0.088	Bovine	NA	0.670306		STM289	Bovine	NA
STM1685	Swine	0.192837	0.669421	0.0826446	0.0550964	Porcine	+	0.504823		STM650	Swine	+
STM2049	Poultry	0	0	1	0	Poultry	+	0		STM1449	Poultry	+
STM2050	Poultry	0	0	0.97493	0.0250696	Poultry	+	0.0488823		STM1589	Poultry	+
STM2053	Poultry	0	0	0.937126	0.0628743	Poultry	+	0.117842		STM1500	Poultry	+
STM2054	Poultry	0.00284091	0.00284091	0.943182	0.0511364	Poultry	+	0.107777		STM2078	Poultry	+
STM2055	Miscellaneous food	0.548	0.029	0.325	0.098	Bovine	NA	0.583626		STM1783	Bovine	NA
STM2056	Bovine	0.165354	0.446194	0.388451	0	Porcine	-	0.622674		STM1248	Swine	-
STM2057	Miscellaneous food	0.257	0.379	0.364	0	Porcine	NA	0.657814		STM2056	Bovine	NA
STM1686	Poultry	0	0	1	0	Poultry	+	0		STM1527	Poultry	+
STM2058	Miscellaneous food	0.023	0.977	0	0	Porcine	NA	0.044942		STM1941	Swine	NA
STM2059	Poultry	0.0027248	0.0027248	0.991826	0.0027248	Poultry	+	0.0162597		STM2060	Poultry	+
STM2060	Poultry	0	0	1	0	Poultry	+	0		STM2059	Poultry	+
STM2063	Poultry	0	0	1	0	Poultry	+	0		STM1205	Poultry	+
STM2064	Poultry	0.00277778	0	0.997222	0	Poultry	+	0.00554012		STM261	Wild bird	-
STM2065	Poultry	0	0	1	0	Poultry	+	0		STM084	Poultry	+
STM2066	Poultry	0	0	0.991892	0.00810811	Poultry	+	0.0160847		STM2084	Poultry	+
STM1687	Poultry	0.03125	0	0.84375	0.125	Poultry	+	0.271484		STM1262	Poultry	+
STM2075	Poultry	0.00280112	0	0.997199	0	Poultry	+	0.00558655		STM1549	Poultry	+
STM2077	Poultry	0.0185185	0.730159	0.119048	0.132275	Porcine	-	0.434856		STM2157	Swine	-
STM1688	Miscellaneous food	0	0.006	0.989	0.005	Poultry	NA	0.021818		STM1551	Poultry	NA
STM2078	Poultry	0.372222	0.0277778	0.588889	0.0111111	Poultry	+	0.513765		STM2054	Poultry	+
STM2079	Poultry	0	0	1	0	Poultry	+	0		STM1765	Poultry	+
STM2082	Poultry	0.00257732	0.00257732	0.992268	0.00257732	Poultry	+	0.0153842		STM1589	Poultry	+
STM2083	Poultry	0.0189702	0.0135501	0.905149	0.0623306	Poultry	+	0.176277		STM1244	Poultry	+
STM2084	Poultry	0	0	1	0	Poultry	+	0		STM1566	Poultry	+
STM2085	Human	0.017	0.965	0.015	0.003	Porcine	NA	0.068252		STM766	Swine	NA
STM2086	Other	0.095	0.136	0.764	0.005	Poultry	NA	0.388758		STM1175	Swine	NA
STM1689	Miscellaneous food	0.125	0.605	0.068	0.202	Porcine	NA	0.572922		STM288	Bovine	NA
STM2088	Human	0.501	0.468	0.031	0	Bovine	NA	0.529014		STM671	Swine	NA
STM2089	Swine	0.0438144	0.956186	0	0	Porcine	+	0.0837895		STM1277	Swine	+
STM2090	Human	0.283	0.008	0.535	0.174	Poultry	NA	0.603346		STM1354	Bovine	NA
STM2091	Miscellaneous food	0.509	0.097	0.329	0.065	Bovine	NA	0.619044		STM420	Bovine	NA
STM2092	Other	0.075	0.012	0.873	0.04	Poultry	NA	0.230502		STM150	Poultry	NA
STM2094	Other	0.696	0.123	0.13	0.051	Bovine	NA	0.480954		STM328	Bovine	NA
STM1690	Poultry	0.0567568	0	0.908108	0.0351351	Poultry	+	0.170884		STM964	Poultry	+
STM1691	Bovine	0.816062	0.0440415	0.0906736	0.0492228	Bovine	+	0.321458		STM486	Bovine	+
STM2095	Poultry	0.632948	0.0520231	0.216763	0.0982659	Bovine	-	0.540028		STM2114	Bovine	-
STM2098	Other	0.693	0.14	0.116	0.051	Bovine	NA	0.484094		STM969	Poultry	NA
STM2099	Swine	0.0027248	0.997275	0	0	Porcine	+	0.00543474		STM1825	Swine	+
STM1692	Poultry	0.00501253	0	0.994987	0	Poultry	+	0.00997481		STM169	Poultry	+
STM2101	Bovine	0.596591	0.196023	0.130682	0.0767045	Bovine	+	0.582693		STM1342	Bovine	+
STM2102	Swine	0.32853	0.59366	0.0518732	0.0259366	Porcine	+	0.536272		STM2138	Bovine	-
STM2104	Bovine	0.755618	0.0280899	0.115169	0.101124	Bovine	+	0.404763		STM1298	Bovine	+
STM2105	Bovine	0.402266	0.25779	0.107649	0.232295	Bovine	+	0.706177		STM264	Wild bird	-
STM2106	Poultry	0.410959	0.0547945	0.493151	0.0410959	Poultry	+	0.583224		STM2108	Poultry	+
STM2107	Bovine	0.46056	0.193384	0.0712468	0.274809	Bovine	+	0.669891		STM336	Bovine	+
STM2108	Poultry	0.425876	0.0512129	0.487871	0.0350404	Poultry	+	0.576761		STM2106	Poultry	+
STM1650	Poultry	0.540107	0.139037	0.248663	0.0721925	Bovine	-	0.621908		STM1716	Poultry	+
STM2110	Swine	0.026455	0.973545	0	0	Porcine	+	0.0515103		STM1282	Swine	+
STM2111	Other	0.474	0.009	0.205	0.312	Bovine	NA	0.635874		STM464	Bovine	NA
STM2113	Poultry	0	0	0.987342	0.0126582	Poultry	+	0.024996		STM037	Poultry	+
STM2114	Bovine	0.374648	0.0676056	0.498592	0.0591549	Poultry	-	0.602976		STM2095	Poultry	-
STM2115	Swine	0.116531	0.875339	0.00542005	0.00271003	Porcine	+	0.220166		STM1818	Swine	+
STM2116	Swine	0.336182	0.663818	0	0	Porcine	+	0.446328		STM1817	Bovine	-
STM2117	Swine	0.00520833	0.992188	0.00260417	0	Porcine	+	0.0155301		STM1819	Swine	+
STM2118	Swine	0.0545977	0.925287	0.0114943	0.00862069	Porcine	+	0.140656		STM1804	Swine	+
STM1693	Poultry	0.0675325	0.0519481	0.872727	0.00779221	Poultry	+	0.231027		STM2035	Poultry	+
STM2119	Poultry	0.0472222	0.0222222	0.922222	0.00833333	Poultry	+	0.146713		STM2130	Poultry	+
STM2120	Swine	0.208451	0.552113	0.104225	0.135211	Porcine	+	0.622575		STM918	Swine	+
STM2121	Poultry	0	0.00278552	0.991643	0.00557103	Poultry	+	0.0166045		STM2168	Poultry	+
STM2122	Poultry	0	0	0.997238	0.00276243	Poultry	+	0.0055096		STM1983	Poultry	+
STM2123	Poultry	0	0	1	0	Poultry	+	0		STM1520	Poultry	+
STM2124	Poultry	0	0	0.978022	0.021978	Poultry	+	0.04299		STM096	Poultry	+
STM2125	Bovine	0.923684	0.0131579	0.0605263	0.00263158	Bovine	+	0.142964		STM308	Bovine	+
STM2126	Bovine	0.586777	0.151515	0.247934	0.0137741	Bovine	+	0.571075		STM466	Bovine	+
STM2127	Swine	0.164384	0.808219	0	0.0273973	Porcine	+	0.319009		STM783	Swine	+
STM2128	Bovine	0.773779	0.143959	0.0359897	0.0462725	Bovine	+	0.377106		STM300	Bovine	+
STM1694	Poultry	0.00526316	0	0.994737	0	Poultry	+	0.0104709		STM168	Poultry	+
STM2129	Poultry	0.00266667	0	0.722667	0.274667	Poultry	+	0.402304		STM1507	Poultry	+
STM2130	Poultry	0.0421348	0.0196629	0.918539	0.0196629	Poultry	+	0.153737		STM2119	Poultry	+
STM2131	Poultry	0	0	0.997354	0.0026455	Poultry	+	0.00527701		STM2195	Poultry	+
STM2132	Bovine	0.729577	0.247887	0.0056338	0.0169014	Bovine	+	0.405951		STM1563	Bovine	+
STM2135	Bovine	0.483582	0.253731	0.229851	0.0328358	Bovine	+	0.647859		STM2201	Bovine	+
STM2136	Poultry	0.416216	0.397297	0.186486	0	Bovine	-	0.634142		STM1882	Poultry	+
STM2137	Bovine	0.189759	0.385542	0.424699	0	Poultry	-	0.63498		STM1361	Poultry	-
STM2138	Bovine	0.331476	0.228412	0.37883	0.0612813	Poultry	-	0.690684		STM2102	Swine	-
STM2140	Swine	0.00797872	0.992021	0	0	Porcine	+	0.0158301		STM666	Swine	+
STM2141	Swine	0.0025974	0.997403	0	0	Porcine	+	0.00518131		STM2159	Swine	+
STM2142	Swine	0.0134048	0.983914	0	0.00268097	Porcine	+	0.031726		STM2155	Swine	+
STM2143	Swine	0.5427	0.451791	0.00275482	0.00275482	Bovine	-	0.501347		STM342	Bovine	-
STM2144	Swine	0.0242588	0.342318	0.509434	0.123989	Poultry	-	0.607334		STM2157	Swine	+
STM2146	Poultry	0	0	0.913165	0.0868347	Poultry	+	0.158589		STM1713	Poultry	+
STM2147	Poultry	0	0	0.834734	0.165266	Poultry	+	0.275906		STM261	Wild bird	-
STM1696	Miscellaneous food	0.482	0.026	0.378	0.114	Bovine	NA	0.61112		STM1783	Bovine	NA
STM2148	Miscellaneous food	0.183	0.537	0.08	0.2	Porcine	NA	0.631742		STM818	Swine	NA
STM2149	Poultry	0	0	0.957784	0.0422164	Poultry	+	0.0808683		STM1609	Poultry	+
STM2150	Poultry	0.00277778	0	0.988889	0.00833333	Poultry	+	0.0220216		STM2186	Poultry	+
STM2151	Poultry	0	0	0.99723	0.00277008	Poultry	+	0.00552482		STM1998	Poultry	+
STM2152	Poultry	0.00247525	0	0.997525	0	Poultry	+	0.00493824		STM2146	Poultry	+
STM2153	Poultry	0	0	0.880829	0.119171	Poultry	+	0.209939		STM059	Poultry	+
STM2154	Poultry	0	0	0.673317	0.326683	Poultry	+	0.439923		STM261	Wild bird	-
STM2155	Swine	0.0221607	0.972299	0.00277008	0.00277008	Porcine	+	0.0541279		STM2142	Swine	+
STM2156	Swine	0.0028169	0.997183	0	0	Porcine	+	0.00561793		STM684	Swine	+
STM2157	Swine	0.014245	0.296296	0.538462	0.150997	Poultry	-	0.599265		STM2144	Swine	+
STM2158	Bovine	0.673797	0.213904	0.0802139	0.0320856	Bovine	+	0.492779		STM285	Bovine	+
STM2159	Swine	0.0027027	0.997297	0	0	Porcine	+	0.0053908		STM2141	Swine	+
STM2162	Poultry	0	0	0.997305	0.00269542	Poultry	+	0.00537631		STM1422	Poultry	+
STM2163	Poultry	0	0	0.923913	0.076087	Poultry	+	0.140595		STM258	Wild bird	-
STM2165	Poultry	0.0161725	0.0592992	0.881402	0.0431267	Poultry	+	0.217493		STM1578	Poultry	+
STM1698	Poultry	0	0	0.983914	0.0160858	Poultry	+	0.0316541		STM1875	Poultry	+
STM2166	Poultry	0	0	0.9941	0.00589971	Poultry	+	0.0117298		STM1881	Poultry	+
STM2167	Bovine	0.146341	0.821138	0.0325203	0	Porcine	-	0.303259		STM1160	Swine	-
STM2168	Poultry	0	0	1	0	Poultry	+	0		STM2121	Poultry	+
STM2169	Poultry	0.00257069	0	0.935733	0.0616967	Poultry	+	0.120591		STM1744	Poultry	+
STM2170	Bovine	0.693122	0.253968	0.037037	0.015873	Bovine	+	0.453459		STM2004	Swine	-
STM2173	Swine	0.0271739	0.967391	0.00543478	0	Porcine	+	0.0633861		STM2142	Swine	+
STM2177	Swine	0.143284	0.856716	0	0	Porcine	+	0.245507		STM677	Swine	+
STM2178	Poultry	0	0	1	0	Poultry	+	0		STM1998	Poultry	+
STM2179	Other	0.787	0.03	0.084	0.099	Bovine	NA	0.362874		STM1298	Bovine	NA
STM2180	Human	0.539	0.179	0.254	0.028	Bovine	NA	0.612138		STM2170	Bovine	NA
STM2181	Human	NA	NA	NA	NA	NA	NA	NA		STM1342	Bovine	NA
STM2182	Human	0.764	0.098	0.101	0.037	Bovine	NA	0.39513		STM285	Bovine	NA
STM2183	Human	0.292	0.524	0.104	0.08	Porcine	NA	0.622944		STM2018	Swine	NA
STM1700	Poultry	0	0	1	0	Poultry	+	0		STM1576	Poultry	+
STM2184	Human	0.775	0.104	0.105	0.016	Bovine	NA	0.377278		STM2201	Bovine	NA
STM2186	Poultry	0.00852273	0	0.991477	0	Poultry	+	0.0169002		STM2150	Poultry	+
STM2188	Poultry	0	0	1	0	Poultry	+	0		STM1741	Poultry	+
STM2190	Swine	0.0739726	0.926027	0	0	Porcine	+	0.137001		STM453	Bovine	-
STM1701	Poultry	0	0	1	0	Poultry	+	0		STM1237	Poultry	+
STM2192	Wild bird	0	0	0	1	Wild bird	+	0		STM237	Wild bird	+
STM2193	Swine	0.02	0.98	0	0	Porcine	+	0.0392		STM1585	Swine	+
STM2194	Poultry	0.0174129	0.0248756	0.937811	0.0199005	Poultry	+	0.119193		STM181	Poultry	+
STM2195	Poultry	0	0	0.997135	0.00286533	Poultry	+	0.00571424		STM2205	Poultry	+
STM2197	Poultry	0	0	0.997167	0.00283286	Poultry	+	0.00564967		STM1659	Poultry	+
STM2198	Other	NA	NA	NA	NA	NA	NA	NA		STM767	Swine	NA
STM2199	Swine	0.0287356	0.956897	0.00574713	0.00862069	Porcine	+	0.0834159		STM857	Swine	+
STM2200	Poultry	0.0377358	0.264151	0.692722	0.00539084	Poultry	+	0.448907		STM1660	Poultry	+
STM1651	Poultry	0.0369393	0.0131926	0.883905	0.0659631	Poultry	+	0.212822		STM093	Poultry	+
STM2201	Bovine	0.46	0.488571	0.0314286	0.02	Porcine	-	0.54831		STM2170	Bovine	+
STM2205	Poultry	0	0	1	0	Poultry	+	0		STM2195	Poultry	+
STM2206	Poultry	0	0	1	0	Poultry	+	0		STM104	Poultry	+
STM1703	Poultry	0	0	1	0	Poultry	+	0		STM1604	Poultry	+
STM1705	Poultry	0.00526316	0.00263158	0.989474	0.00263158	Poultry	+	0.0209003		STM094	Poultry	+
STM1707	Poultry	0	0	1	0	Poultry	+	0		STM1477	Poultry	+
STM1708	Poultry	0	0	1	0	Poultry	+	0		STM1609	Poultry	+
STM1710	Poultry	0	0	0.994048	0.00595238	Poultry	+	0.0118339		STM1888	Poultry	+
STM1713	Poultry	0	0	1	0	Poultry	+	0		STM2146	Poultry	+
STM1714	Poultry	0	0	0.9941	0.00589971	Poultry	+	0.0117298		STM2186	Poultry	+
STM1716	Poultry	0.48855	0.185751	0.226463	0.0992366	Bovine	-	0.665683		STM1650	Poultry	+
STM1717	Poultry	0	0	0.971939	0.0280612	Poultry	+	0.0545476		STM1719	Poultry	+
STM1719	Poultry	0	0	0.97319	0.0268097	Poultry	+	0.0521818		STM1717	Poultry	+
STM1729	Poultry	0	0	0.994667	0.00533333	Poultry	+	0.0106098		STM1552	Poultry	+
STM1730	Poultry	0.00277008	0	0.99723	0	Poultry	+	0.00552482		STM261	Wild bird	-
STM1653	Poultry	0.0452128	0.0505319	0.835106	0.0691489	Poultry	+	0.293218		STM150	Poultry	+
STM1732	Human	0.222	0.053	0.709	0.016	Poultry	NA	0.44497		STM065	Poultry	NA
STM1733	Human	0.629	0.347	0.012	0.012	Bovine	NA	0.483662		STM288	Bovine	NA
STM1734	Human	0.495	0.249	0.163	0.093	Bovine	NA	0.657756		STM289	Bovine	NA
STM1735	Miscellaneous food	0.134	0.613	0.06	0.193	Porcine	NA	0.565426		STM288	Bovine	NA
STM1736	Poultry	0	0	0.942105	0.0578947	Poultry	+	0.109086		STM104	Poultry	+
STM1738	Poultry	0	0	1	0	Poultry	+	0		STM1526	Poultry	+
STM1739	Poultry	0	0	1	0	Poultry	+	0		STM085	Poultry	+
STM1740	Poultry	0	0	1	0	Poultry	+	0		STM1511	Poultry	+
a "NA": no applicable, i.e., the isolate does not belong to a BPSW (bovine, poultry, swine, wild bird) source; "+": correct prediciton; "-": incorrect prediction

## Sheet: Appendix Table  7
Appendix Table 7. Random Forest classifier feature ranking by mean decrease of source prediction accuracy
Featurea	Types	Locationd	Annotation	Bovine	Swine	Poultry	Wild bird	Meanb
2005948c	SNP	FQ312003: 2005948	fliC gene;flagellin	9.42446	14.3093	7.75856	9.27482	13.6999
2604497	SNP	FQ312003: 2604497	perM gene;hypothetical membrane protein	12.8282	-2.56216	0.0389086	-1.29734	12.6155
mbeC	Accessory gene	CP006048: 2543-2887	Mobilization protein MbeC	7.04322	-3.38154	6.752	1.42298	8.39214
group_5498	Accessory gene	CP024164.1: 1346282-1346433	hypothetical protein	-4.0509	7.7798	1.39036	1.30881	7.75206
traA	Accessory gene	AE006468: 62630-62992	Pilin precursor	5.81524	6.10686	1.33714	1.22022	7.74656
spvB	Accessory gene	AE006468: 28185-29960	Mono(ADP-ribosyl)transferase SpvB	-2.6848	7.6207	0.653341	1.47301	7.71866
3094699	Indel	FQ312003: 3094699	ygbE gene;conserved hypothetical protein	1.91483	2.3324	5.97129	5.04489	7.68006
group_9728	Accessory gene	LM996517.1: 24729-25034	Toxin CcdB	4.95896	3.52576	5.54395	1.50984	7.6599
group_134	Accessory gene	AE006468: 2853999-2854476	hypothetical protein	-0.561317	7.36568	0.816776	0.950505	7.65582
group_9764	Accessory gene	FQ312003: 4555-4788	hypothetical protein	2.01614	4.99285	6.4235	-0.0179308	7.65017
1992551	Indel	FQ312003: 1992551	hypothetical membrane protein	2.86012	1.16841	0.00236542	7.78226	7.63342
1556068	Indel	FQ312003: 1556068	sotB gene;Probable sugar efflux transporter.	1.84301	4.3699	6.90683	4.60455	7.54228
cusF	Accessory gene	CP024134.1: 259020-259373	Cation efflux system protein CusF	6.93968	5.72422	3.96542	3.47439	7.53509
cusA	Accessory gene	CP015393.1: 192347-195493	Cation efflux system protein CusA	7.39271	4.85673	3.14338	2.11697	7.45392
cusB	Accessory gene	CP024537.1: 21768-23060	Cation efflux system protein CusB	6.75736	5.85101	3.82315	2.70549	7.3475
silP	Accessory gene	CP024882.1: 71562-74009	Silver exporting P-type ATPase	6.62139	5.52455	3.42207	2.52816	7.29838
ccmH	Accessory gene	AE006468: 2347392-2348435	Cytochrome c-type biogenesis protein CcmH	4.08112	5.23651	-0.638063	5.16109	7.2909
group_12013	Accessory gene	AE006468: 2336591-2336734	hypothetical protein	-0.656775	6.80664	2.44695	-2.67125	7.27715
group_251	Accessory gene	CP003836: 2481-2687	hypothetical protein	9.33764	-5.24107	3.42311	1.47442	7.02436
group_1069	Accessory gene	AE006468: 2733338-2733916	Caudovirales tail fibre assembly protein	6.56903	5.23433	-0.463792	-2.01644	7.0167
group_3411	Accessory gene	FQ312003: 5163-5657	hypothetical protein	2.52128	5.09462	5.15751	2.28585	6.97403
group_2403	Accessory gene	AE006468: 5639-6538	SdiA-regulated	3.54432	1.92123	6.16673	-2.33864	6.95275
group_234	Accessory gene	AE006468: 2737434-2740640	Fibronectin type III protein	7.41417	-1.01855	2.50079	2.81154	6.93825
sspH2_1	Accessory gene	AE006468: 2729001-2730470	E3 ubiquitin-protein ligase sspH2	-2.40101	6.11285	4.65579	2.98067	6.9342
group_3126	Accessory gene	CP002487: 31434-31605	hypothetical protein	6.03372	2.65737	4.0903	1.99415	6.92464
group_981	Accessory gene	AE006468: 1966270-1966995	Exodeoxyribonuclease 8	6.63531	3.34271	0.566115	-3.36758	6.90653
group_15002	Accessory gene	AE006468: 336640-336903	hypothetical protein	3.60796	3.4007	4.03106	2.95283	6.90212
cusC	Accessory gene	CP024667.1: 2438082-2439467	Cation efflux system protein CusC	5.58344	6.00605	4.12583	3.01503	6.89967
group_9759	Accessory gene	CP006048: 2447667-2448263	hypothetical protein	-3.92996	6.61301	2.01585	-1.58311	6.86872
group_4691	Accessory gene	AE006468: 2770586-2770873	hypothetical protein	3.81028	5.59391	4.00775	-0.0897708	6.86019
pipB2_2	Accessory gene	AP011957: 375382-376026	Secreted effector protein pipB2	-2.68086	6.81218	2.09611	1.68242	6.85424
proQ_2	Accessory gene	FQ312003: 5713-6315	RNA chaperone ProQ	0.945959	5.13099	5.06855	2.9901	6.8356
1721294	Indel	FQ312003: 1721294	hypothetical transcriptional regulator (pseudogene)	3.05912	8.80106	-1.60169	2.83625	6.81697
vsdE	Accessory gene	AE006468: 26267-26917	Salmonella plasmid virulence protein SpvD	3.37683	4.97139	0.0572209	1.80214	6.80169
pemI	Accessory gene	AF027767.1: 286-543	Antitoxin PemI	2.47019	2.59118	6.05442	-2.23896	6.78189
group_7908	Accessory gene	CP005390.2: 4180352-4180549	hypothetical protein	5.46502	5.25558	3.60866	2.82195	6.75843
group_720	Accessory gene	AE006468: 66044-66640	TraP protein	4.51103	-0.0139489	6.44557	0.45046	6.69909
group_1704	Accessory gene	FQ312003: 11023-11613	hypothetical protein	0.969062	5.13382	4.10248	2.17114	6.61702
3657528	Indel	FQ312003: 3657528	yhfL gene;conserved hypothetical protein	1.0005	-1.04791	3.34728	6.47385	6.51081
group_3381	Accessory gene	FQ312003: 28346-28846	hypothetical protein	3.17216	4.68496	3.37332	1.92208	6.5012
931779	SNP	FQ312003: 931779	LysR transcriptional regulator	0.989344	6.56354	3.15633	2.8168	6.49315
dnaQ_2	Accessory gene	AE006468: 40772-41281	hypothetical protein	5.62217	5.46908	0.0297499	-2.29932	6.48781
group_6365	Accessory gene	AE006468: 61581-62267	PAS fold protein	2.64663	1.82501	5.38416	2.73241	6.44329
group_1905	Accessory gene	FQ312003: 82908-83162	hypothetical protein	4.10438	2.24436	6.10528	2.69334	6.42127
group_820	Accessory gene	FQ312003: 19490-19709	hypothetical protein	4.08547	4.77334	3.08321	0.883031	6.4007
group_3995	Accessory gene	FQ312003: 43906-44568	hypothetical protein	4.34223	2.74916	6.48993	2.17498	6.38835
2010761	Indel	FQ312003: 2010761	yedD gene;hypothetical lipoprotein	4.57205	0.227277	4.48733	1.0005	6.38293
2224499	Indel	FQ312003: 2224499	hypothetical protein	1.72889	-2.71062	2.45517	6.40946	6.36399
group_9765	Accessory gene	FQ312003: 10192-10539	hypothetical protein	3.56057	2.54489	6.59575	2.72496	6.36153
group_7780	Accessory gene	CP007390.1: 3071253-3071875	Antitermination protein	0.583001	3.91624	4.43259	3.3268	6.35567
group_3105	Accessory gene	AP011957: 4061460-4061487	hypothetical protein	3.3373	2.74648	4.95743	-0.303164	6.32571
group_12684	Accessory gene	HF937208: 4125129-4125758	hypothetical protein	9.16432	-0.245486	-1.51864	3.14155	6.30402
group_3395	Accessory gene	AP011957: 399020-399721	hypothetical protein	2.24395	2.92076	4.85834	-0.178023	6.30014
group_5501	Accessory gene	AP011957: 400179-400868	hypothetical protein	2.35985	3.3088	3.98013	2.19145	6.2786
group_12031	Accessory gene	AE006468: 2885452-2885619	hypothetical protein	5.98324	2.60598	0.204806	1.39501	6.26797
group_15364	Accessory gene	AP011957: 379270-379905	putative HTH-type transcriptional regulator	-0.672149	5.0903	2.71089	2.53623	6.25487
group_3856	Accessory gene	AP011957: 407190-408647	hypothetical protein	1.49348	4.6467	4.94737	0.596946	6.24265
silE_1	Accessory gene	CP022574.1: 107133-107564	Silver-binding protein SilE	4.94679	5.2314	4.72606	2.49444	6.20796
group_1486	Accessory gene	CP003836: 1973890-1975460	hypothetical protein	3.84482	3.08697	6.6998	3.12564	6.20342
3780565	SNP	FQ312003: 3780565	pitA gene;hypothetical low-affinity inorganic phosphate transporter	-3.33591	5.76351	3.29148	3.29292	6.15819
870820	SNP	FQ312003: 870820	moaA gene;molybdenum cofactor biosynthesis protein A	-1.08186	6.33372	3.15299	0	6.15787
cusS_2	Accessory gene	CP011657.1: 3151719-3153187	Sensor kinase CusS	4.82705	5.15483	3.74655	2.03206	6.1149
group_4732	Accessory gene	CP027604.1: 587705-588055	hypothetical protein	5.02689	4.41628	3.08044	1.72222	6.11387
group_11894	Accessory gene	AP011957: 4064373-4064996	Tetracycline repressor protein class B from transposon Tn10	2.06209	5.19543	1.92745	1.14498	6.00366
cmtR	Accessory gene	AP011957: 4064974-4065597	hypothetical protein	3.67529	5.07339	1.41878	2.13041	5.99414
group_47	Accessory gene	AE006468: 1920-2789	IncFII RepA protein family protein	2.40994	4.68078	-0.273207	2.29077	5.99135
2929116	Indel	FQ312003: 2929116	hypothetical transposase (pseudogene)	3.36436	2.23013	2.31382	5.81298	5.98675
oatA_1	Accessory gene	CP006048: 3152196-3154118	O-acetyltransferase OatA	4.56148	3.86624	2.84761	-0.545658	5.97408
2330273	Indel	FQ312003: 2330273	oafA gene;hypothetical lipopolysaccharide modification acyltransferase	3.60159	5.29064	0.523434	1.45261	5.96929
group_7777	Accessory gene	FQ312003: 26571-27290	hypothetical protein	1.57263	5.29985	2.94313	0.862389	5.95083
group_16146	Accessory gene	CP006048: 3262-3426	hypothetical protein	-0.085519	2.91101	5.54346	1.99112	5.91321
group_4011	Accessory gene	LC056191.1: 1249-1746	hypothetical protein	-0.0133923	5.1647	4.87735	1.05763	5.90886
group_924	Accessory gene	FQ312003: 17495-18421	hypothetical protein	2.01457	4.70384	3.15541	2.23941	5.88338
group_3866	Accessory gene	AP011957: 376518-377097	hypothetical protein	4.33287	3.75334	2.75509	1.25128	5.87981
cusR	Accessory gene	CP010376.2: 4574607-4575287	Transcriptional regulatory protein CusR	4.81875	4.69412	3.08713	3.19856	5.83169
mepM_2	Accessory gene	CP015823.1: 20261-21064	Murein DD-endopeptidase MepM	4.614	4.40733	4.11909	3.07577	5.83144
yfdH_3	Accessory gene	AE006468: 616462-617366	hypothetical protein	5.80421	-0.928289	4.07562	1.77453	5.82264
group_31	Accessory gene	FQ312003: 2982-3830	DNA polymerase III subunit epsilon	3.24917	1.27434	5.9776	2.65202	5.81184
1471304	SNP	FQ312003: 1471304	ydhM gene;hypothetical TetR-family transcriptional regulator	1.34195	1.68349	5.59517	1.79496	5.80597
hxlA	Accessory gene	AE006468: 2893689-2894324	3-hexulose-6-phosphate synthase	0.322453	0.775857	5.49665	-2.17513	5.78007
group_901	Accessory gene	AP011957: 4049615-4050319	hypothetical protein	5.90573	-0.0851988	2.32343	3.13513	5.7691
group_573	Accessory gene	AE006468: 2743187-2746282	Prophage tail length tape measure protein	4.98837	4.63205	1.07126	1.15335	5.763
4877968	Indel	FQ312003: 4877968	lasT gene;hypothetical RNA methyltransferase	0	0	4.97404	3.4724	5.74485
merC	Accessory gene	AP011957: 4087593-4088015	Mercuric resistance protein MerC	-0.361079	5.8197	0.523612	1.38012	5.74461
group_7870	Accessory gene	AP011957: 2815720-2816061	hypothetical protein	5.25476	3.80204	1.94364	1.81519	5.73908
group_2421	Accessory gene	AE006468: 63340-63906	TraE protein	1.62995	4.8867	-0.0729211	2.31107	5.7366
group_4000	Accessory gene	FQ312003: 30434-31360	hypothetical protein	1.89481	3.61844	3.86338	1.34867	5.72787
group_7872	Accessory gene	AP011957: 2816819-2817946	hypothetical protein	5.5454	3.6642	2.01597	1.61006	5.69339
group_2431	Accessory gene	FQ312003: 31636-31887	hypothetical protein	0.913992	5.20537	2.99175	-0.0410958	5.66937
group_9774	Accessory gene	AP011957: 377784-377987	hypothetical protein	1.79112	3.63927	4.14435	-0.88982	5.66758
group_12145	Accessory gene	FQ312003: 83430-83996	hypothetical protein	2.71907	2.81283	5.16347	1.7305	5.64452
group_9762	Accessory gene	AP011957: 388398-388928	KilA-N domain protein	1.00043	3.88687	2.16404	3.53682	5.60543
3375356	SNP	FQ312003: 3375356	assT gene;probable arylsulfate sulfotransferase	5.26895	2.63582	-0.144073	2.59784	5.60495
group_6641	Accessory gene	CP015135.1: 3163-3603	hypothetical protein	6.14347	4.01415	1.98743	1.89668	5.59745
3817301	SNP	FQ312003: 3817301	yhjL gene;hypothetical polysaccharide biosynthesis protein subunit C	4.43929	1.34637	5.38194	-1.76581	5.59686
group_2226	Accessory gene	AP011957: 377118-377420	hypothetical protein	5.12109	3.02464	2.83981	2.85516	5.59365
group_4638	Accessory gene	AP011957: 396594-397154	hypothetical protein	2.78798	2.90821	3.73887	1.85801	5.58853
3072194	SNP	FQ312003: 3072194	conserved hypothetical protein	6.08559	2.44599	-1.94528	1.38054	5.56066
4225013	SNP	FQ312003: 4225013	rodA gene;serine/threonine protein kinase	5.56205	1.98749	-1.21531	1.41458	5.54642
group_7822	Accessory gene	FQ312003: 7015-7851	hypothetical protein	3.50161	3.01917	2.77489	3.09709	5.52999
2677109	SNP	FQ312003: 2677109	hscA gene;Chaperone protein hscA	6.15929	2.81246	-1.49808	2.36327	5.52513
group_341	Accessory gene	AE006468: 64633-66054	Bacterial conjugation TrbI-like protein	5.73801	-2.77608	5.19019	0.707342	5.48264
group_4448	Accessory gene	AE006468: 2893689-2894324	3-hexulose-6-phosphate synthase	-1.45138	-1.0123	5.50607	-1.62266	5.47937
group_3010	Accessory gene	AE006468: 9676-10233	hypothetical protein	4.47698	2.82353	0.365637	1.66977	5.45962
group_686	Accessory gene	AE006468: 53640-53801	hypothetical protein	-0.212687	7.37962	-2.15066	1.20199	5.45952
cia	Accessory gene	FQ312003: 8294-10174	Colicin-Ia	3.01536	0.395758	4.59118	1.15143	5.45924
group_5594	Accessory gene	CP006048: 155179-155409	hypothetical protein	4.82728	3.52578	5.54155	2.64382	5.4479
1432434	Indel	FQ312003: 1432434	orf242 gene;hypothetical transcriptional regulator	-5.19597	7.50331	0.264956	2.3634	5.4383
holE_2	Accessory gene	AE006468: 53353-53676	DNA polymerase III subunit theta	5.19402	3.36266	-0.444013	-0.508843	5.43587
group_221	Accessory gene	AE006468: 1135254-1136129	Fibronectin type III protein	2.96997	1.40746	-2.55256	5.61802	5.41712
group_4682	Accessory gene	CP003836: 1975827-1976474	hypothetical protein	4.8532	4.78413	4.27879	3.99626	5.41705
4365885	SNP	FQ312003: 4365885	udhA gene;possible pyridine nucleotide-disulphide oxidoreductase	-1.88088	5.46391	3.31695	3.07282	5.41518
group_3083	Accessory gene	FQ312003: 23835-24068	hypothetical protein	3.86117	1.64413	3.98175	0.119062	5.41125
traY	Accessory gene	AE006468: 62361-62588	Relaxosome protein TraY	4.86658	2.11279	-0.613913	0.703505	5.40844
3313918	Indel	FQ312003: 3313918	possible hydrolase	1.93335	-1.90414	2.99129	5.92672	5.39642
group_5463	Accessory gene	FQ312003: 4897-5163	hypothetical protein	3.968	1.81294	5.52994	2.50323	5.39175
group_6537	Accessory gene	AP011957: 372598-372891	hypothetical protein	4.34745	1.70711	2.54068	3.9829	5.36846
group_15898	Accessory gene	AP011957: 2830325-2830453	hypothetical protein	3.82989	3.34941	2.67401	0.978398	5.35037
group_9601	Accessory gene	FQ312003: 84947-85480	Transcription antitermination protein RfaH	-0.107858	5.1511	2.17894	1.65152	5.34707
group_985	Accessory gene	AP011957: 4085847-4087541	Mercuric reductase	0.107219	5.26542	1.0773	1.0005	5.33839
group_15450	Accessory gene	CP003836: 1975480-1975827	hypothetical protein	5.18304	4.03801	4.95119	4.87412	5.32341
group_3868	Accessory gene	AP011957: 376518-377105	hypothetical protein	3.7678	4.54374	2.64499	3.25169	5.31805
group_2730	Accessory gene	FQ312003: 30103-30369	hypothetical protein	2.47774	3.50523	3.46747	-1.95984	5.31334
group_2765	Accessory gene	CP016516.1: 16134-17135	hypothetical protein	3.94011	1.24841	4.45271	2.39652	5.30868
group_9734	Accessory gene	AP011957: 2811322-2812506	hypothetical protein	5.02949	3.61153	2.62526	2.02257	5.28648
group_5444	Accessory gene	AP011957: 385839-386616	Antitermination protein	1.70846	3.66778	2.43143	3.71551	5.27673
group_11777	Accessory gene	CP006048: 3156599-3157084	hypothetical protein	5.32246	1.69723	1.376	2.49691	5.25604
group_4899	Accessory gene	AE006468: 2762067-2762630	ORF6N domain protein	2.81874	0.0468948	2.35399	3.43312	5.23353
group_6856	Accessory gene	CP027766.1: 658097-658501	putative HTH-type transcriptional regulator	3.81599	3.54814	1.0005	0	5.22794
group_9598	Accessory gene	FQ312003: 29575-30009	hypothetical protein	3.36022	3.32977	3.43359	1.00034	5.22243
group_9804	Accessory gene	AP011957: 2829349-2829681	hypothetical protein	1.9387	4.37399	0.923117	0.515298	5.22152
group_2474	Accessory gene	AP011957: 2810742-2811329	hypothetical protein	6.05958	2.97947	2.06016	1.93644	5.21066
yfdG_2	Accessory gene	AE006468: 617372-617725	hypothetical protein	2.43631	4.3061	2.12755	1.29173	5.19191
group_8040	Accessory gene	CP006048: 154721-155182	Insertion sequence IS5376 putative ATP-binding protein	4.4494	3.3509	3.61228	2.41194	5.18873
copB	Accessory gene	CP022824.1: 35542-36438	Copper resistance protein B	4.31152	4.01128	3.17216	2.16804	5.17951
2185957	SNP	FQ312003: 2185957	cpsG gene;phosphomannomutase	1.05745	2.39259	4.81734	0.218203	5.17378
group_7869	Accessory gene	AP011957: 2815720-2816060	hypothetical protein	4.93181	3.87033	1.87212	2.50742	5.16928
4099937	SNP	FQ312003: 4099937	atpF gene;ATP synthase subunit B	2.31543	5.11532	2.83478	-1.34285	5.16063
group_15178	Accessory gene	AE006468: 7904-8116	FaeA-like protein	5.16159	1.32538	0.295757	-0.0739053	5.14723
pliG	Accessory gene	AE006468: 2758323-2758724	Inhibitor of g-type lysozyme precursor	3.30208	4.3215	1.7686	1.34627	5.14046
3292347	SNP	FQ312003: 3292347	nupG gene;nucleoside permease nupg (nucleoside-transport system protein)	1.48604	1.46901	5.00866	1.23263	5.12918
871050	SNP	FQ312003: 871050	moaB gene;molybdenum cofactor biosynthesis protein B	-1.78341	4.63241	3.02033	3.30404	5.11171
group_2772	Accessory gene	CP006048: 91924-93186	hypothetical protein	4.80339	-2.57796	4.93768	-1.42156	5.11003
group_3927	Accessory gene	AP011957: 2806688-2807233	hypothetical protein	5.00698	3.7425	1.32455	1.67751	5.08717
group_9405	Accessory gene	AE006468: 63007-63318	TraL protein	2.1097	4.06681	1.55922	2.29718	5.08148
vapC_3	Accessory gene	AP011957: 4010156-4010572	tRNA(fMet)-specific endonuclease VapC	2.70284	4.1329	1.13089	1.99969	5.07659
group_3949	Accessory gene	AB021078.1: 14543-15469	hypothetical protein	1.30111	2.45364	4.80976	1.72077	5.06854
group_2060	Accessory gene	FQ312003: 32467-33315	hypothetical protein	1.4062	4.27416	3.32494	0.512428	5.04396
rhsC_2	Accessory gene	AP011957: 4068554-4068590	Putative deoxyribonuclease RhsC	1.10622	1.46591	4.6916	-0.665509	5.0374
112408	SNP	FQ312003: 112408	hepA gene;probable ATP-dependent helicase HepA	-2.37038	5.0971	3.0342	1.88588	5.03389
group_2078	Accessory gene	AP011957: 4072795-4073808	Tyrosine recombinase XerD	0.19241	4.64282	1.73211	2.0963	5.03224
group_7813	Accessory gene	AP011957: 374936-375061	hypothetical protein	1.8855	0.367034	4.37402	3.29135	5.02598
803558	SNP	FQ312003: 803558	sucA gene;2-oxoglutarate dehydrogenase E1 component	5.40083	1.89482	-1.57122	1.34285	5.02324
group_12269	Accessory gene	CP021733.1: 54700-55479	Insertion sequence IS5376 putative ATP-binding protein	2.30457	2.37243	5.3663	1.76225	5.01343
2279301	Indel	FQ312003: 2279301	hypothetical oxidoreductase	-1.30269	3.8155	3.69652	2.93968	5.01108
group_21	Accessory gene	AE006468: 8548-9423	hypothetical protein	3.95187	2.91033	1.62483	2.83067	5.00794
group_562	Accessory gene	FQ312003: 12854-13608	Tyrosine recombinase XerD	1.08669	4.64359	1.13592	0.901643	5.00154
group_7805	Accessory gene	CP006048: 1450604-1451218	Chitinase class I	1.98647	3.07026	4.90403	4.52149	4.98284
group_12033	Accessory gene	AE006468: 2758966-2759361	Bacteriophage lysis protein	0.303989	3.34554	3.31516	3.17531	4.97763
group_3337	Accessory gene	AE006468: 50437-50850	hypothetical protein	4.62519	3.43721	1.4855	1.23314	4.97427
6739	SNP	FQ312003: 6739	yaaJ gene;hypothetical amino-acid transport protein	-0.451636	4.31348	2.98841	2.24186	4.97397
group_12247	Accessory gene	CP006048: 53755-54066	hypothetical protein	-0.057161	3.33374	3.21901	1.0005	4.9737
441024	SNP	FQ312003: 441024	yaiA gene;conserved hypothetical protein	3.80721	1.57488	4.95329	-1.03577	4.95019
4072252	Indel	FQ312003: 4072252	intA gene;hypothetical bacteriophage integrase (pseudogene)	4.49397	0.92652	2.72895	1.07275	4.94105
2631389	SNP	FQ312003: 2631389	shdA gene;host colonisation factor (ShdA)	-1.4896	2.39871	4.87137	1.46642	4.93381
group_6588	Accessory gene	AP011957: 2807205-2807930	hypothetical protein	5.3317	1.21511	2.08725	1.9736	4.92679
group_3711	Accessory gene	CP006048: 1452453-1452803	HNH endonuclease	2.81956	3.03066	4.09038	4.01942	4.91352
group_1423	Accessory gene	AE006468: 1136687-1137329	hypothetical protein	2.26969	1.48874	4.76195	-0.662031	4.89628
2333522	SNP	FQ312003: 2333522	predicted bacteriophage protein	4.87717	-2.78773	2.44633	2.55562	4.88701
group_6539	Accessory gene	AP011957: 400179-400327	hypothetical protein	2.14085	2.40494	4.13872	-1.765	4.88254
3583939	SNP	FQ312003: 3583939	acrF gene;acriflavin resistance protein F	3.43463	1.71588	4.93077	-1.38982	4.86996
group_2862	Accessory gene	FQ312003: 2764947-2765413	hypothetical protein	3.2039	2.23366	3.28691	-1.01837	4.86444
group_4637	Accessory gene	AP011957: 396594-397154	hypothetical protein	2.6936	2.5765	3.8152	0.534969	4.85733
group_3934	Accessory gene	AP011957: 2815388-2815720	hypothetical protein	5.5063	3.19252	3.09699	2.27408	4.85533
3255629	SNP	FQ312003: 3255629	hypothetical membrane protein	-0.56808	1.35411	4.65791	1.28492	4.85461
group_1839	Accessory gene	CP006048: 1437396-1437929	hypothetical protein	4.12853	3.38203	4.63823	4.32164	4.84789
mkaB	Accessory gene	AE006468: 30142-30909	28.1 kDa virulence protein	0.872797	-0.0627558	4.36836	0.383218	4.83093
group_6587	Accessory gene	AP011957: 2807205-2807930	hypothetical protein	5.02245	2.19107	1.48461	2.31195	4.82937
group_15310	Accessory gene	CP006048: 1451426-1451770	hypothetical protein	3.45661	3.43187	4.17252	4.31529	4.82847
group_7834	Accessory gene	AE006468: 1137396-1137950	hypothetical protein	2.66339	2.02494	5.07375	1.1804	4.82444
group_3869	Accessory gene	AP011957: 376110-376304	Antirestriction protein Ral	3.97709	3.12391	1.25794	1.278	4.80299
47955	SNP	FQ312003: 47955	nhaR gene;transcriptional activator protein NhaR	-2.55867	2.81258	4.97159	3.10291	4.80081
folP_2	Accessory gene	FQ312003: 27-842	Dihydropteroate synthase	5.67346	-3.74418	3.35676	2.26331	4.80038
group_7871	Accessory gene	AP011957: 2816819-2817946	hypothetical protein	5.25545	2.83433	1.04121	1.32855	4.8003
group_9654	Accessory gene	CP002487: 11776-11870	hypothetical protein	4.72084	1.16007	2.14503	1.83485	4.79545
group_15864	Accessory gene	CP018450.1: 5126572-5127651	hypothetical protein	2.81774	-1.5103	4.6502	-0.84775	4.78911
relE2	Accessory gene	FQ312003: 2661-2942	Toxin RelE2	3.082	1.88904	4.29661	1.2445	4.78643
group_11783	Accessory gene	AP011957: 384334-384488	hypothetical protein	2.4872	3.09739	2.49186	1.43231	4.77401
group_12103	Accessory gene	CP016412.1: 1748834-1749163	hypothetical protein	2.26479	4.47122	-0.00526183	0.25299	4.76344
group_7772	Accessory gene	FQ312003: 39332-40402	hypothetical protein	3.1678	1.19381	3.66834	1.24202	4.76243
group_5445	Accessory gene	CP001363: 2114170-2114664	Phage terminase, small subunit	3.38491	1.09937	4.01363	2.99455	4.75841
silE_2	Accessory gene	CP027205.1: 301796-302245	Silver-binding protein SilE	3.81333	3.75925	2.38512	0	4.75112
1664341	SNP	FQ312003: 1664341	aac gene;aminoglycoside 6'-N-acetyltransferase	2.76642	2.21176	4.5844	-1.42986	4.74991
3567587	SNP	FQ312003: 3567587	yhdA gene;hypothetical lipoprotein	4.34508	4.175	4.50713	4.04197	4.74402
group_3037	Accessory gene	AP011957: 405128-407131	Salmonella phage P22 tailspike	0.563821	3.66478	3.16297	0.267333	4.74265
group_6554	Accessory gene	AP011957: 4077224-4077724	putative acetyltransferase	4.85799	1.01833	0.618966	1.15509	4.7363
group_15671	Accessory gene	AP011957: 399020-399220	hypothetical protein	-2.4103	4.92545	1.4156	2.26842	4.73453
group_6550	Accessory gene	AP011957: 4084530-4085237	Phytochrome-like protein cph2	-1.27791	5.00238	0.880348	1.70557	4.73211
3900631	SNP	FQ312003: 3900631	hypothetical protein	-2.7812	5.06738	-0.496256	0	4.72341
pcoC_2	Accessory gene	CP024243.1: 2453982-2454362	Copper resistance protein C	3.67541	3.68946	2.12821	2.64208	4.72085
518376	SNP	FQ312003: 518376	mdlB gene;hypothetical ABC transporter ATP-binding membrane protein	3.05799	1.31626	2.83442	4.51552	4.7197
sugE_2	Accessory gene	KR559889.1: 62504-62821	Quaternary ammonium compound-resistance protein SugE	2.48308	-0.197512	4.66613	0.927882	4.70847
group_6544	Accessory gene	CP003836: 8523-8764	hypothetical protein	4.33783	1.55637	3.13521	0.21591	4.68824
627200	SNP	FQ312003: 627200	apeE gene;outer membrane esterase	-2.15499	3.23	4.39582	1.82346	4.67443
group_20235	Accessory gene	JQ182727.1: 33688-33978	hypothetical protein	4.47649	-0.0246874	1.0005	1.0005	4.67239
3338841	SNP	FQ312003: 3338841	hypothetical protein	3.06583	4.37417	3.15087	1.89722	4.67089
824242	SNP	FQ312003: 824242	hypothetical hydro-lyase	3.55227	0.25572	4.46892	-2.02003	4.66757
copD	Accessory gene	CP023917.1: 57029-57958	Copper resistance protein D	3.99041	3.54122	3.69236	1.92401	4.66721
group_9951	Accessory gene	CP006048: 57559-57846	hypothetical protein	0.223475	2.97287	3.01633	1.6575	4.66578
1717374	SNP	FQ312003: 1717374	hypothetical exported protein	-2.63732	4.81369	3.28856	3.055	4.66247
group_1854	Accessory gene	AE006468: 50922-51686	hypothetical protein	3.6646	3.90116	0.750879	1.94797	4.66132
4294601	SNP	FQ312003: 4294601	pfkA gene;6-phosphofructokinase	3.0155	2.21145	4.65357	-0.155947	4.66119
group_3349	Accessory gene	AE006468: 22995-23483	hypothetical protein	-3.10916	5.05116	-0.517222	1.9593	4.65537
group_9929	Accessory gene	CP006048: 207584-208612	hypothetical protein	-1.80716	3.98871	2.53936	2.23109	4.65149
177268	SNP	FQ312003: 177268	aceE gene;pyruvate dehydrogenase E1 component	-2.67699	4.82338	3.36138	3.12054	4.6465
group_9608	Accessory gene	AP011957: 387043-387246	hypothetical protein	2.09313	2.16956	3.09513	2.07267	4.643
group_7770	Accessory gene	FQ312003: 67938-68762	hypothetical protein	0.857951	3.74829	3.44185	1.03778	4.64263
136575	SNP	FQ312003: 136575	ilvI gene;acetolactate synthase isozyme III large subunit	3.27477	1.00393	4.51137	-2.68246	4.63245
66693	SNP	FQ312003: 66693	oadG gene;oxaloacetate decarboxylase gamma chain	1.0005	0	1.35658	4.40573	4.62769
277012	SNP	FQ312003: 277012	ldcC gene;lysine decarboxylase	0.707618	0.714025	4.22912	2.81781	4.61836
group_2507	Accessory gene	CP006048: 2128077-2128105	hypothetical protein	1.0005	0	4.54214	-3.55125	4.61637
group_1669	Accessory gene	FQ312003: 2067772-2068665	DNA N-6-adenine-methyltransferase (Dam)	4.54924	-0.858591	2.44967	1.80674	4.61371
1788617	Indel	FQ312003: 1788617	tonB gene;TonB protein	-1.30203	3.77616	4.44212	1.99658	4.60654
2582436	SNP	FQ312003: 2582436	tktB gene;transketolase 2	4.07988	1.14309	4.45051	0.420837	4.5932
25114	Indel	FQ312003: 25114	bcfB gene;fimbrial chaperone	3.75917	3.7544	4.51808	3.62794	4.59297
group_11829	Accessory gene	CP006048: 1449547-1449804	hypothetical protein	4.11153	3.50356	3.29414	3.72441	4.59112
2832256	Indel	FQ312003: 2832256	conserved hypothetical protein	-1.0005	0	4.68522	0	4.587
group_3070	Accessory gene	AE006468: 76681-77430	hypothetical protein	3.8347	3.38583	-0.450151	2.07467	4.57309
group_9948	Accessory gene	CP006048: 50428-50700	hypothetical protein	-0.139302	2.97232	2.91151	1.88803	4.57247
2094357	SNP	FQ312003: 2094357	erfK gene;hypothetical exported protein	2.38568	2.08925	4.35958	0.847824	4.56729
bla	Accessory gene	CP003836: 133428-134288	Beta-lactamase TEM	1.44237	2.99017	4.95938	2.37458	4.56649
group_8065	Accessory gene	LC056427.1: 769-1791	hypothetical protein	3.51099	2.41933	4.30017	2.06306	4.56535
cfiA	Accessory gene	AE006468: 64862-65662	2-oxoglutarate carboxylase large subunit	-0.200832	2.9372	3.07383	2.95113	4.55983
group_7512	Accessory gene	AE006468: 2775328-2775612	hypothetical protein	4.76796	3.24907	3.01307	2.09522	4.55658
group_1601	Accessory gene	AE006468: 2762903-2763580	Phage antitermination protein Q	2.11823	1.77551	3.81516	3.72478	4.55129
group_2909	Accessory gene	AE006468: 1103278-1103580	hypothetical protein	2.23837	3.71945	0.638608	0	4.54081
1213344	SNP	FQ312003: 1213344	flgM gene;negative regulator of flagellin synthesis (anti-sigma factor)	4.14828	4.28433	4.40001	3.82368	4.53936
group_6545	Accessory gene	CP003836: 8523-8764	hypothetical protein	3.21006	1.09029	2.81461	1.26244	4.53763
group_5428	Accessory gene	FQ312003: 42145-42396	hypothetical protein	2.85953	2.73626	3.94352	-0.0314192	4.53699
group_15363	Accessory gene	AP011957: 380396-380677	Bacteriophage CII protein	-0.814196	3.85901	3.77271	2.18749	4.52724
2693642	SNP	FQ312003: 2693642	hmpA gene;flavohemoprotein (haemoglobin-like protein)	0	0	4.49581	1.0005	4.51988
2674613	SNP	FQ312003: 2674613	pepB gene;Peptidase B	-3.2522	4.62183	0.0654724	1.4103	4.51956
group_1871	Accessory gene	AE006468: 2760684-2761157	PipA protein	3.42411	0.65959	1.89654	2.3293	4.51024
group_7865	Accessory gene	AP011957: 2812503-2812832	hypothetical protein	5.20918	1.68866	1.29626	2.0937	4.50001
3510871	SNP	FQ312003: 3510871	mtgA gene;monofunctional biosynthetic peptidoglycan transglycosylase	-3.37552	1.26384	4.57485	3.09418	4.49875
group_6513	Accessory gene	FQ312003: 46892-47476	hypothetical protein	2.47861	1.16338	4.03204	0.434798	4.49815
group_17360	Accessory gene	HF937208: 4091624-4091878	hypothetical protein	0.559228	2.02298	5.36451	-1.41219	4.48757
group_12244	Accessory gene	CP006048: 51480-51623	hypothetical protein	-1.98982	3.79273	2.81124	1.41538	4.47115
group_15695	Accessory gene	DQ472444.1: 1-306	hypothetical protein	0.309582	4.71456	-1.04619	1.27554	4.46817
merA	Accessory gene	CP006048: 37181-38848	Mercuric reductase	3.99121	4.02156	4.37465	3.33073	4.46493
dnaG_1	Accessory gene	AP011957: 2825853-2828510	hypothetical protein	4.08482	2.37839	1.38002	-0.0753733	4.46458
ampC	Accessory gene	AB933351.1: 1722-2867	Beta-lactamase	3.18264	0.0958945	4.43095	0.602582	4.46211
4402700	SNP	FQ312003: 4402700	thiC gene;thiamine biosynthesis protein	-1.26752	2.04161	4.24406	0.830312	4.46166
group_9763	Accessory gene	FQ312003: 3947-4420	hypothetical protein	2.59779	2.64488	4.36681	2.44644	4.46091
slt_1	Accessory gene	CP006048: 3157175-3159172	hypothetical protein	4.21497	2.52632	1.02379	2.95791	4.45891
group_6715	Accessory gene	CP006048: 3513-3962	hypothetical protein	-0.389049	2.57234	3.27705	1.89651	4.45777
group_170	Accessory gene	AP011957: 4063086-4064291	Tetracycline resistance protein, class B	2.4433	3.72762	1.58998	0.0242146	4.4561
3150879	SNP	FQ312003: 3150879	fucI gene;L-fuculose isomerase	3.88478	3.89141	4.2818	3.43382	4.45449
71397	SNP	FQ312003: 71397	citF2 gene;citrate lyase alpha chain	1.0005	0	4.37956	0	4.45369
4850933	Indel	FQ312003: 4850933	hypothetical outer membrane protein	3.86087	3.59893	2.37386	0	4.45104
4139365	SNP	FQ312003: 4139365	ilvC gene;ketol-acid reductoisomerase	4.01097	3.9114	4.1697	3.6785	4.44581
group_15312	Accessory gene	CP006048: 1440472-1440696	hypothetical protein	3.04644	3.58743	3.7309	3.56581	4.44335
3015790	SNP	FQ312003: 3015790	hycG gene;formate hydrogenlyase subunit 7	-3.73801	5.14199	2.36123	2.9671	4.43425
3793077	SNP	FQ312003: 3793077	hypothetical anaerobic C4 dicarboxylate membrane transport protein	0	0	4.42494	0	4.42953
group_5342	Accessory gene	AE006468: 32923-33960	Integrase core domain protein	-0.778285	4.01655	-0.0313551	1.73138	4.42211
3200420	SNP	FQ312003: 3200420	kduI gene;4-deoxy-L-threo-5-hexosulose-uronate ketol-isomerase	1.19809	1.19589	4.42726	1.50122	4.41862
group_2669	Accessory gene	CP001363: 2112440-2114173	Phage Terminase	2.69906	1.43986	3.87411	2.95108	4.41278
group_6829	Accessory gene	CP007391.1: 3178121-3178417	Bacteriophage CII protein	4.19518	-1.47299	2.00138	0	4.40697
205477	SNP	FQ312003: 205477	stiC gene;fimbrial usher protein	3.70116	3.7341	4.23675	2.92925	4.40301
4485410	SNP	FQ312003: 4485410	yjbN gene;conserved hypothetical protein	0	4.39118	0	0	4.39141
traD	Accessory gene	AE006468: 84317-86190	Coupling protein TraD	2.3543	4.53806	-1.6143	3.15688	4.39034
group_9600	Accessory gene	FQ312003: 85922-86209	hypothetical protein	0.566962	4.23795	2.83652	-0.387145	4.38949
2648119	SNP	FQ312003: 2648119	sinH gene;intimin	3.85893	3.72903	4.23988	3.57454	4.37747
bfpB	Accessory gene	FQ312003: 78539-80221	Outer membrane lipoprotein BfpB precursor	3.09449	3.26162	2.87637	2.28749	4.3771
1183705	SNP	FQ312003: 1183705	ycdZ gene;hypothetical membrane protein	3.32226	4.02173	3.44987	3.67767	4.37505
3964111	SNP	FQ312003: 3964111	yicH gene;hypothetical exported protein	3.29934	-0.0502108	4.07459	-0.601983	4.37309
456111	SNP	FQ312003: 456111	malZ gene;maltodextrin glucosidase	-3.13668	1.0005	4.49526	-1.0005	4.3676
829283	Indel	FQ312003: 829283	dcoC gene;oxaloacetate decarboxylase gamma chain (ec 4.1.1.3)	4.33504	-3.08246	2.11256	1.99111	4.36679
pvuIIM	Accessory gene	CP006048: 28661-29905	Modification methylase PvuII	3.64723	3.61663	4.29998	3.47395	4.35641
group_5326	Accessory gene	AE006468: 48742-49098	hypothetical protein	3.80079	3.57665	-0.565493	1.74812	4.34859
group_11054	Accessory gene	AE006468: 2761372-2761560	hypothetical protein	1.9275	0.687728	2.99497	3.75986	4.34801
3272121	SNP	FQ312003: 3272121	yqgD gene;hypothetical inner membrane protein	3.95663	3.90437	4.27374	3.98149	4.34761
group_9807	Accessory gene	AP011957: 2819123-2819575	Phage head completion protein (GPL)	4.25835	2.71583	1.3254	1.97968	4.34757
sppA_2	Accessory gene	AE006468: 2752338-2753834	Putative signal peptide peptidase SppA	4.60104	2.97486	1.65771	2.24003	4.34699
group_20237	Accessory gene	CP012733.1: 27841-27885	Bacteriophage replication protein O	4.14931	0.280267	1.0005	1.0005	4.34692
2307228	SNP	FQ312003: 2307228	STM2208 gene;cytoplasmic membrane protein	3.75274	3.67136	4.25114	3.51393	4.34389
group_9795	Accessory gene	CP001363: 2108468-2108583	hypothetical protein	2.77555	-0.525708	4.13616	1.0005	4.34069
174733	SNP	FQ312003: 174733	aroP gene;aromatic amino acid transport protein AroP	3.39287	3.36377	4.3115	3.3515	4.33655
group_8047	Accessory gene	CP006048: 2822-3103	hypothetical protein	-1.69743	3.08224	3.21642	2.22769	4.32856
group_11819	Accessory gene	JQ182732.1: 23188-23242	hypothetical protein	-1.24302	2.37274	4.48141	1.3563	4.32516
2354761	SNP	FQ312003: 2354761	napA gene;probable nitrate reductase	3.28844	0.356514	3.91737	-0.0162098	4.32117
group_5349	Accessory gene	AE006468: 7569-7919	Transcriptional regulatory protein RcsB	4.95541	2.07455	1.69217	0.097118	4.32114
4458001	SNP	FQ312003: 4458001	endolysin	3.16452	1.99215	4.29724	-1.35434	4.32035
1667041	SNP	FQ312003: 1667041	ydcG gene;glucan biosynthesis protein D	3.12835	3.05141	4.35619	2.88314	4.32001
bcr_2	Accessory gene	HF937208: 4113771-4114984	Bicyclomycin resistance protein	1.49457	1.96818	2.96224	1.4521	4.3193
group_4647	Accessory gene	CP003836: 133428-134288	Beta-lactamase TEM precursor	1.1218	2.67599	4.40921	2.46239	4.31617
group_16145	Accessory gene	CP006048: 1104-1391	hypothetical protein	-4.40227	0.956815	4.8775	2.33474	4.30181
group_15210	Accessory gene	CP001363: 2820999-2821241	hypothetical protein	2.12396	1.91049	-0.0245848	4.09501	4.30168
group_16132	Accessory gene	CP006048: 199777-200058	hypothetical protein	0.0199653	3.14169	3.28611	-0.215046	4.30121
489572	SNP	FQ312003: 489572	hypothetical transposase (fragment)	3.81322	3.73654	4.33076	3.26058	4.29471
group_7884	Accessory gene	AP011957: 374228-374386	Lambda Phage CIII	0.585121	2.72207	3.23592	2.47685	4.29442
group_4609	Accessory gene	AP011957: 383394-383831	NinB protein	2.51462	2.0588	2.73837	-0.644575	4.2934
group_2499	Accessory gene	CP006048: 3980-5095	hypothetical protein	0.623511	2.71331	2.78912	0.0992544	4.2885
gltS_2	Accessory gene	CP003488.1: 1138963-1140168	Sodium/glutamate symporter	-0.286136	4.61843	0.933488	2.79089	4.27792
3220530	SNP	FQ312003: 3220530	lysS gene;Lysyl-tRNA synthetase	-2.86205	1.63023	4.48818	1.74802	4.27449
group_2343	Accessory gene	FQ312003: 7641-8015	hypothetical protein	2.66073	2.68935	4.03829	2.21475	4.27403
3615675	SNP	FQ312003: 3615675	rplB gene;50S ribosomal subunit protein L2	-2.84411	4.7757	-0.310978	0	4.27372
dnaQ_1	Accessory gene	CP006048: 201911-202780	DNA polymerase III subunit epsilon	-0.50036	2.61049	2.87191	1.40574	4.27368
group_12105	Accessory gene	AP011957: 2822702-2824486	Terminase-like family protein	3.01848	2.72167	-0.0704074	1.48702	4.26937
pcoE	Accessory gene	CP023937.1: 102265-102699	putative copper-binding protein PcoE	4.66758	2.31207	2.46191	1.53566	4.2667
274766	Indel	FQ312003: 274766	hypothetical secreted chitinase	-1.99549	3.66274	3.42147	2.35721	4.26616
group_746	Accessory gene	AE006468: 68587-71235	F pilus assembly Type-IV secretion system for plasmid transfer	2.55556	3.08758	1.70605	1.10819	4.26592
3032586	Indel	FQ312003: 3032586	avrA gene;Type III secretion system effector protein-regulator of Salmonella-induced inflammatory response	4.09401	1.09442	4.14803	-1.00828	4.26515
group_7457	Accessory gene	CP000243.1: 2915533-2915889	hypothetical protein	2.16847	0.541735	3.97372	0	4.25578
3464655	SNP	FQ312003: 3464655	hypothetical membrane protein	-2.57052	4.04274	3.29588	2.15795	4.24361
2803618	SNP	FQ312003: 2803618	clpB gene;ClpB protein (heat shock protein f84.1)	-1.67289	3.92147	3.22536	1.51834	4.24055
1975792	SNP	FQ312003: 1975792	cheA gene;chemotaxis protein CheA	2.74066	0.477149	4.08299	0.841928	4.23992
166945	Indel	FQ312003: 166945	pilB gene;competence gene-DNA binding and transport	-0.967391	4.37813	2.28191	2.26371	4.23768
group_15614	Accessory gene	CP009208.1: 1646055-1646324	hypothetical protein	1.11454	1.25753	4.24292	1.72568	4.23604
group_5429	Accessory gene	FQ312003: 41918-42073	hypothetical protein	2.65335	1.66035	3.15595	0.856826	4.23488
group_11826	Accessory gene	CP006048: 1449950-1450336	hypothetical protein	2.86886	3.37326	3.74598	2.60763	4.234
group_2674	Accessory gene	FQ312003: 2055321-2056526	hypothetical protein	3.03867	1.69286	3.63595	1.77479	4.23013
emrE_2	Accessory gene	AP011957: 4075916-4076263	Multidrug transporter EmrE	0.313678	3.82039	2.4059	-0.265428	4.2239
group_9433	Accessory gene	AE006468: 2731429-2731902	hypothetical protein	3.06578	2.78322	1.6219	1.7849	4.21645
725083	SNP	FQ312003: 725083	rihA gene;probable nucleoside hydrolase	3.25525	3.17961	4.05586	2.66563	4.21287
group_12087	Accessory gene	CP010137.1: 3838970-3839140	hypothetical protein	2.48668	0.280944	3.86636	-0.423742	4.20895
dsbA_2	Accessory gene	AE006468: 6671-7324	Thiol:disulfide interchange protein DsbA precursor	2.53769	3.60414	-0.092263	0.0579631	4.20337
274976	SNP	FQ312003: 274976	hypothetical secreted chitinase	0	0	4.17436	1.0005	4.20013
clpX_2	Accessory gene	CP006048: 1440659-1440997	ATP-dependent Clp protease ATP-binding subunit ClpX	3.09865	2.98607	3.58493	3.48015	4.19632
group_11648	Accessory gene	AE006468: 18899-19387	hypothetical protein	2.9948	2.99369	-0.65048	2.37206	4.19612
1366019	SNP	FQ312003: 1366019	Putative DNA/RNA non-specific endonuclease	4.97163	2.23722	-0.183641	2.19619	4.19483
ssb_2	Accessory gene	AE006468: 54395-54913	Single-stranded DNA-binding protein	3.17726	2.79398	-0.320313	2.50416	4.19235
dnaC_3	Accessory gene	AP010960.1: 862794-862832	DNA replication protein DnaC	4.0089	0.753063	1.0005	1.0005	4.19115
group_7449	Accessory gene	FQ312003: 2054744-2055067	Phage gp6-like head-tail connector protein	1.55185	2.38689	3.59927	1.85888	4.19105
group_2286	Accessory gene	CP006048: 144561-144827	hypothetical protein	0	0	4.35957	-2.96003	4.18199
group_4359	Accessory gene	FQ312003: 2077482-2077943	hypothetical protein	2.90387	2.53164	4.04869	3.6527	4.17992
group_2088	Accessory gene	FQ312003: 34312-37004	hypothetical protein	2.63301	1.65551	3.59718	0.727841	4.17894
group_1815	Accessory gene	AE006468: 2853655-2853999	Caudovirales tail fibre assembly protein	3.53124	3.15698	3.93433	4.16784	4.17767
group_7883	Accessory gene	AP011957: 389397-389786	hypothetical protein	-0.349257	3.78613	1.12713	2.4282	4.17605
group_3846	Accessory gene	FQ312003: 43057-43233	hypothetical protein	2.3475	1.37621	4.21714	1.15059	4.17455
group_7118	Accessory gene	AE006468: 2757491-2758036	Phage DNA packaging protein Nu1	4.03768	2.81836	1.30718	2.12956	4.1662
group_7256	Accessory gene	FQ312003: 2072244-2072939	putative HTH-type transcriptional regulator	1.99619	2.21294	3.49792	2.24866	4.16557
3558061	SNP	FQ312003: 3558061	yhdP gene;possible exported protein	1.23927	0.989529	4.08652	-1.11523	4.16536
ais_2	Accessory gene	FQ312003: 66007-66591	Lipopolysaccharide core heptose(II)-phosphate phosphatase	1.83741	3.48075	3.10035	2.25817	4.16458
group_9597	Accessory gene	FQ312003: 43625-43834	hypothetical protein	2.16599	0.554941	4.20534	1.22773	4.16192
4535249	SNP	FQ312003: 4535249	acs gene;acetyl-coenzyme A synthetase	-2.79799	1.0005	4.22281	-1.41563	4.15908
group_11657	Accessory gene	AE006468: 2732017-2732202	hypothetical protein	4.37301	2.36084	2.36315	0.754507	4.15741
group_4988	Accessory gene	AE006468: 2751978-2752325	Bacteriophage lambda head decoration protein D	3.38122	3.4139	1.13261	2.00929	4.15309
813867	SNP	FQ312003: 813867	tolR gene;tolR protein	-3.04492	4.50065	-0.735325	1.0005	4.15229
2840562	SNP	FQ312003: 2840562	bapA gene;large repetitive protein	1.01885	0.926405	4.15899	-1.31025	4.15131
104424	SNP	FQ312003: 104424	pdxAa gene;pyridoxal phosphate biosynthetic protein PdxA	1.5596	3.95918	2.72937	1.43125	4.14897
1558047	SNP	FQ312003: 1558047	yneI gene;hypothetical oxidoreductase	-1.49398	3.9413	2.9429	2.81635	4.1482
2225914	SNP	FQ312003: 2225914	hypothetical protein	2.24581	4.04483	0.904246	1.40137	4.1446
neo	Accessory gene	FQ312003: 7851-8654	Aminoglycoside 3'-phosphotransferase	2.48065	1.87784	1.96951	1.04443	4.14278
group_296	Accessory gene	FQ312003: 24041-26085	Chromosome-partitioning protein Spo0J	0.437097	4.02606	3.00709	-0.302021	4.14116
group_11767	Accessory gene	FQ312003: 2766099-2766496	Replication protein P	1.84306	1.26868	1.14616	3.5759	4.1371
smc	Accessory gene	AE006468: 39664-40779	hypothetical protein	0.521358	3.66137	-0.451973	1.65538	4.13539
klcA	Accessory gene	AE006468: 52182-52616	Antirestriction protein KlcA	2.76134	3.18094	1.32377	1.78243	4.1321
2577841	SNP	FQ312003: 2577841	maeB gene;NADP-dependent malate dehydrogenase (decarboxylating)	0	0	4.11369	0	4.13091
978492	SNP	FQ312003: 978492	cspD gene;cold shock-like protein CspD	0	0	4.14711	0	4.12806
group_3935	Accessory gene	AP011957: 2815388-2815720	hypothetical protein	3.34675	2.10574	2.9294	1.63539	4.12638
3860182	SNP	FQ312003: 3860182	yafP gene;hypothetical acetyltransferase	-1.87743	4.44934	2.1949	2.23116	4.1241
group_6699	Accessory gene	CP006048: 713576-714097	hypothetical protein	0.951177	1.98479	4.44564	0.18236	4.12402
1952764	SNP	FQ312003: 1952764	aspS gene;Aspartyl-tRNA synthetase	-3.13776	4.27001	-1.17011	1.0005	4.1234
2461056	SNP	FQ312003: 2461056	hisM gene;histidine transport system permease	0	0	4.10751	0	4.12223
group_16150	Accessory gene	CP006048: 18208-18696	hypothetical protein	-0.187852	2.84536	2.63477	1.0005	4.1213
group_66	Accessory gene	CP006048: 12646-13503	hypothetical protein	0.39537	2.13007	2.96242	1.0005	4.11801
2615940	SNP	FQ312003: 2615940	ppx gene;exopolyphosphatase	-3.78075	0.677355	4.40598	0	4.11605
group_6512	Accessory gene	FQ312003: 53913-54440	hypothetical protein	2.75732	1.90941	3.54996	1.1175	4.11441
2341303	Indel	FQ312003: 2341303	hypothetical tail fiber protein of bacteriophage	-1.37214	4.096	1.0005	1.0005	4.11157
3125606	SNP	FQ312003: 3125606	relA gene;GTP pyrophosphokinase	2.85332	2.70682	4.18143	2.62425	4.10842
4060382	SNP	FQ312003: 4060382	gyrB gene;DNA gyrase subunit B	-1.88046	1.6701	3.98467	1.0005	4.10484
2593157	SNP	FQ312003: 2593157	acrD gene;hypothetical efflux pump	2.52708	1.01196	3.97749	-1.84746	4.10289
3522449	SNP	FQ312003: 3522449	yhcG gene;conserved hypothetical protein	-1.0005	0	4.19643	0	4.1027
group_3761	Accessory gene	AE006468: 57747-58484	PsiA protein	3.13466	2.54964	-0.187514	2.29636	4.09982
2551136	SNP	FQ312003: 2551136	cysA gene;sulphate transport ATP-binding protein CysA	-2.97669	0	4.17333	0	4.09897
group_9639	Accessory gene	CP006048: 1472960-1473172	hypothetical protein	2.96411	3.37049	3.81964	3.60269	4.09703
17435	SNP	FQ312003: 17435	hypothetical membrane protein	2.22045	1.5663	4.15391	-1.96336	4.0948
250049	SNP	FQ312003: 250049	dapD gene;2,3,4,5-tetrahydropyridine-2-carboxylate N-succinyltransferase	3.44289	1.3944	4.05655	-2.57411	4.09478
4800520	SNP	FQ312003: 4800520	hsdM gene;type I restriction enzyme	-2.94389	4.41412	1.0005	0	4.09168
656513	SNP	FQ312003: 656513	entC gene;isochorismate synthase EntC	-1.93462	4.42303	2.68099	2.23769	4.09154
tcpE	Accessory gene	FQ312003: 74138-75235	Toxin coregulated pilus biosynthesis protein E	1.48247	3.31047	3.42344	1.4098	4.08235
group_15177	Accessory gene	AE006468: 15555-15764	hypothetical protein	3.64125	3.28189	2.12933	2.81698	4.08
nicF	Accessory gene	CP006048: 41641-42372	Maleamate amidohydrolase	4.93558	2.53697	-0.35017	2.84162	4.076
3992033	SNP	FQ312003: 3992033	hypothetical PTS system protein	0	0	4.06467	0	4.07132
group_9425	Accessory gene	AE006468: 52683-53117	hypothetical protein	3.48725	2.53992	1.30131	2.01077	4.07124
group_12248	Accessory gene	CP006048: 54579-56006	hypothetical protein	0.452355	2.94411	2.48908	0.636653	4.06875
group_2216	Accessory gene	CP001363: 2818285-2818983	hypothetical protein	2.33127	3.05727	-0.630767	4.67349	4.06259
group_15694	Accessory gene	CP014583.1: 4478480-4478809	hypothetical protein	1.82842	3.56206	1.21245	0.198748	4.0573
4040793	SNP	FQ312003: 4040793	yhjA gene;probable cytochrome c peroxidase	0.607539	3.06333	2.9893	1.94794	4.05553
traM	Accessory gene	AE006468: 61008-61388	Relaxosome protein TraM	5.9027	-1.3073	0.452942	2.75599	4.05384
group_12234	Accessory gene	CP006048: 13529-13717	hypothetical protein	-1.10347	2.53043	3.18195	2.09028	4.05359
copR	Accessory gene	CP024243.1: 2455351-2456031	Transcriptional activator protein CopR	3.20284	3.36526	2.8914	2.03703	4.05144
2847888	SNP	FQ312003: 2847888	bapA gene;large repetitive protein	2.09447	4.63765	2.89576	3.11193	4.04816
group_2977	Accessory gene	AE006468: 2892464-2893615	hypothetical protein	-0.181083	0.981853	3.75413	-1.32364	4.04561
group_9950	Accessory gene	CP006048: 56718-57335	hypothetical protein	-0.830722	2.4268	2.96177	1.84733	4.03843
group_12108	Accessory gene	AP011957: 2821652-2822644	Phage capsid scaffolding protein (GPO) serine peptidase	1.81879	3.05111	2.13726	-1.15846	4.03668
group_15143	Accessory gene	AE006468: 67510-67731	hypothetical protein	3.446	3.02858	-0.653234	0.892732	4.03365
group_20238	Accessory gene	CP026827.1: 723175-723649	T5orf172 domain protein	3.77849	0.138878	1.41544	1.0005	4.03086
group_3112	Accessory gene	CP006048: 215606-216214	hypothetical protein	-0.754853	3.00797	2.63162	2.10242	4.03035
2128067	SNP	FQ312003: 2128067	pduT gene;hypothetical propanediol utilization protein	-2.6387	2.39657	4.03715	2.11239	4.03017
tetR	Accessory gene	CP003836: 8796-9472	Tetracycline repressor protein class A from transposon 1721	5.33004	-1.7049	2.69764	1.34671	4.02783
group_15311	Accessory gene	CP006048: 1437137-1437394	hypothetical protein	1.96617	2.11442	3.31051	3.38799	4.02721
group_5461	Accessory gene	FQ312003: 62341-62892	Phospholipase D	2.24385	1.47304	3.3657	-0.796264	4.02655
yncB	Accessory gene	CP006048: 13734-14261	Endonuclease YncB	0.166575	2.52786	2.75113	1.66899	4.02216
group_15867	Accessory gene	LN554917.1: 56082-57410	hypothetical protein	2.30559	-0.416295	3.99776	-0.398551	4.02089
3280862	SNP	FQ312003: 3280862	pilT gene;Type II secretion, ATP-binding, protein	-2.48413	4.25883	3.08661	2.36735	4.01767
3301053	SNP	FQ312003: 3301053	hypothetical LysR-family transcriptional regulator	0	0	3.99837	0	4.01571
947045	SNP	FQ312003: 947045	ybjN gene;conserved hypothetical protein	3.50121	3.30033	3.93066	3.03018	4.01393
1448761	SNP	FQ312003: 1448761	ssaK gene;Type III secretion system apparatus	-2.93815	0	4.00862	1.0005	4.0081
group_1361	Accessory gene	AE006468: 35107-36771	Integrase core domain protein	1.37583	0.988782	4.01227	-0.293391	4.00641
185377	SNP	FQ312003: 185377	yacH gene;hypothetical exported protein	-0.467491	2.54475	3.63681	1.9987	4.0051
4559340	SNP	FQ312003: 4559340	adiY gene;hypothetical AraC family regulatory protein	3.36251	3.34062	4.02137	2.86751	4.00346
group_5426	Accessory gene	FQ312003: 54440-55144	hypothetical protein	2.54243	2.02191	3.80987	1.73142	3.99966
1508866	SNP	FQ312003: 1508866	rstA gene;hypothetical two-component response regulator	1.0005	0	1.0005	4.05535	3.99158
group_4722	Accessory gene	AP011957: 2816367-2816822	hypothetical protein	3.4297	1.66903	1.21447	1.88009	3.98662
2537264	SNP	FQ312003: 2537264	lig gene;DNA ligase	-2.63668	4.18887	-0.335217	0	3.98626
ascD_3	Accessory gene	CP006048: 108781-109005	CDP-6-deoxy-L-threo-D-glycero-4-hexulose-3-dehydrase reductase	2.01617	0.0188265	4.01994	-2.12158	3.98409
990247	SNP	FQ312003: 990247	cydD gene;transport ATP-binding protein CydD	3.97297	1.50046	3.64291	-1.28527	3.98283
2720934	SNP	FQ312003: 2720934	recO gene;DNA repair protein RecO	-2.56518	3.94133	1.0005	0	3.98061
3645514	SNP	FQ312003: 3645514	nirB gene;nitrite reductase large subunit	-3.30058	4.26859	-0.876557	0	3.97989
mkaC	Accessory gene	AE006468: 31421-32314	Virulence genes transcriptional activator	-1.83233	0.165384	4.17628	-1.06481	3.97964
2693298	SNP	FQ312003: 2693298	hmpA gene;flavohemoprotein (haemoglobin-like protein)	3.82052	1.7339	0	0	3.97244
repB	Accessory gene	AE006468: 16636-17625	RepFIB replication protein A	2.26201	3.44857	2.02773	0.582405	3.97237
3893884	SNP	FQ312003: 3893884	selB gene;selenocysteine-specific elongation factor	-1.0005	0	4.01293	1.0005	3.97006
group_7771	Accessory gene	FQ312003: 40421-41629	hypothetical protein	2.83196	1.67061	3.35066	1.49231	3.96986
3051014	SNP	FQ312003: 3051014	sipC gene;pathogenicity island 1 Type III secretion system effector protein-involved in bacterial entry by actin bundling and part of the Translocon	0.312905	2.91858	2.71943	1.92821	3.9696
group_16159	Accessory gene	CP006048: 52320-52601	hypothetical protein	-0.178975	3.60656	1.79311	1.0005	3.95483
group_1887	Accessory gene	AE006468: 1108337-1108648	hypothetical protein	-0.256661	-0.275005	3.74682	0	3.95425
group_12683	Accessory gene	HF937208: 4105638-4108181	hypothetical protein	-0.012458	3.68403	0	0	3.95416
group_8051	Accessory gene	CP006048: 10624-11052	hypothetical protein	-0.773068	2.87707	2.62744	2.12568	3.95085
group_12074	Accessory gene	LK985420.1: 140152-140736	hypothetical protein	1.49044	-1.29556	3.94539	-0.0277244	3.94933
208391	SNP	FQ312003: 208391	stiA gene;fimbrial subunit	0	0	3.94934	0	3.94605
group_7934	Accessory gene	AP011957: 2819879-2820577	Phage small terminase subunit	2.81452	2.61301	1.87038	0.506031	3.94301
2433123	SNP	FQ312003: 2433123	nuoF gene;NADH dehydrogenase I chain F	-0.597276	1.80312	3.63518	0	3.94088
3556202	SNP	FQ312003: 3556202	tldD gene;TldD protein	0.65577	3.89393	3.16216	1.59363	3.93609
group_9593	Accessory gene	CP001363: 2817545-2818177	hypothetical protein	0.959313	2.18516	0.15577	4.20373	3.93579
1285163	SNP	FQ312003: 1285163	envF gene;lipoprotein	2.36424	2.43584	3.70717	3.61627	3.93564
4208373	SNP	FQ312003: 4208373	possible transferase	2.06965	3.69136	2.39583	1.76887	3.93286
intA_5	Accessory gene	AE006468: 2775590-2776819	Prophage CP4-57 integrase	4.12447	2.69956	1.27537	1.66007	3.93039
dnaB_2	Accessory gene	AP011957: 381678-383054	Replicative DNA helicase	-0.726272	3.42608	1.72243	3.1699	3.92701
group_4990	Accessory gene	AE006468: 2752338-2753834	Putative signal peptide peptidase SppA	4.18594	1.84307	0.188167	1.41525	3.92447
higB2	Accessory gene	CP006048: 15308-15658	Putative toxin HigB2	-0.0961486	3.05072	2.65162	1.61477	3.9188
2550522	SNP	FQ312003: 2550522	cysA gene;sulphate transport ATP-binding protein CysA	0.557378	3.31936	2.66284	0	3.91757
8162	SNP	FQ312003: 8162	talB gene;transaldolase B	2.6519	2.74906	3.81336	2.17551	3.91691
1159118	SNP	FQ312003: 1159118	scsC gene;secreted protein, suppressor for copper-sensitivity C precursor	1.41563	3.7464	0	0	3.91512
group_1356	Accessory gene	AE006468: 74617-76443	conjugal transfer mating pair stabilization protein TraN	2.78472	3.02191	-0.900979	2.2166	3.90997
cusS_3	Accessory gene	CP021955.1: 485546-486938	Sensor kinase CusS	2.08935	2.89335	1.81494	1.39914	3.90777
group_166	Accessory gene	CP006048: 220087-221009	hypothetical protein	-0.352387	2.24608	2.93017	1.55971	3.90675
group_7653	Accessory gene	AE006468: 77644-77937	Type-F conjugative transfer system pilin chaperone (TraQ)	3.22052	3.03296	-1.90413	1.14922	3.90624
group_3844	Accessory gene	FQ312003: 55144-56433	hypothetical protein	2.20766	2.94502	2.72942	-0.73875	3.90201
2625618	SNP	FQ312003: 2625618	shdA gene;host colonisation factor (ShdA)	1.83718	3.93123	2.76781	1.40253	3.90106
group_17356	Accessory gene	HF937208: 4089771-4090304	transcriptional activator FlhC	-0.938428	3.63049	1.0005	0	3.8908
2681911	SNP	FQ312003: 2681911	hypothetical RNA methyltransferase	0	0	3.8757	0	3.89055
2811246	SNP	FQ312003: 2811246	tyrA gene;chorismate mutase/prephenate dehydrogenase	-1.86791	3.74971	0.981457	1.0005	3.89051
2448613	SNP	FQ312003: 2448613	pta gene;phosphate acetyltransferase	1.4155	1.0005	1.34285	3.85704	3.88824
group_7775	Accessory gene	FQ312003: 73506-74120	hypothetical protein	0.457973	1.28549	4.41555	0.30324	3.88521
group_12219	Accessory gene	CP006048: 202777-203268	hypothetical protein	-0.997224	2.91578	2.52527	1.0005	3.88296
group_5433	Accessory gene	AP011957: 397138-397638	P22 tail accessory factor	0.807928	2.8584	3.26579	1.11308	3.87876
3417819	SNP	FQ312003: 3417819	yqjE gene;hypothetical membrane protein	3.67218	-1.04492	3.73967	-2.28058	3.87547
group_1007	Accessory gene	AP011957: 4030535-4030786	DNA polymerase V subunit UmuC	1.35032	2.98884	2.97717	0.750271	3.87388
2302430	SNP	FQ312003: 2302430	fruA gene;PTS system, fructose-specific IIBC component	-2.53305	0	3.80886	0	3.87367
172587	SNP	FQ312003: 172587	hypothetical symporter	-2.15242	2.67306	3.58555	0	3.87168
127750	SNP	FQ312003: 127750	yabN gene;hypothetical ABC transporter periplasmic solute binding protein	2.6731	3.55113	3.10165	0.911808	3.87121
4316423	SNP	FQ312003: 4316423	glpK gene;glycerol kinase	2.01284	3.6849	3.5409	1.86094	3.87092
879345	SNP	FQ312003: 879345	ybhR gene;hypothetical inner membrane protein	-3.07626	3.83993	1.0005	0	3.86932
177557	SNP	FQ312003: 177557	aceE gene;pyruvate dehydrogenase E1 component	2.18221	3.43827	2.54658	2.12896	3.86101
2398354	SNP	FQ312003: 2398354	conserved hypothetical protein	-0.397461	2.98398	3.28433	1.41563	3.86061
3990466	Indel	FQ312003: 3990466	hypothetical transferase	-1.0005	-0.342908	4.24246	-0.819885	3.85778
group_1602	Accessory gene	AE006468: 2762903-2763580	Phage antitermination protein Q	2.61073	2.09275	3.61259	3.81388	3.85761
1777117	SNP	FQ312003: 1777117	trpD gene;Anthranilate phosphoribosyltransferase	-1.61098	3.83128	-0.6115	0	3.85415
group_7911	Accessory gene	CP011061.1: 325134-326192	hypothetical protein	2.45358	-1.44141	4.01406	-1.73061	3.85349
group_12232	Accessory gene	CP006048: 7582-7896	hypothetical protein	-0.78371	2.63772	2.46128	1.73401	3.85287
1214088	SNP	FQ312003: 1214088	flgA gene;flagellar basal body P-ring protein FlgA precursor	0.227448	3.80391	1.5255	0	3.84888
2110183	SNP	FQ312003: 2110183	cbiA gene;Cobyrinic acid A,C-diamide synthase.	-3.15211	-1.41559	3.93709	0	3.84765
group_9602	Accessory gene	FQ312003: 76812-77264	hypothetical protein	1.68036	2.02978	3.72891	0.251571	3.84673
xerD_4	Accessory gene	HF937208: 4083657-4084874	Tyrosine recombinase XerD	0.263882	3.51282	-0.0254009	0	3.83912
group_15972	Accessory gene	AM159080.1: 73-201	Helix-turn-helix domain protein	3.75298	-2.4536	1.37681	3.19695	3.8385
uvrD_2	Accessory gene	HF937208: 4101977-4103638	DNA helicase II	-2.83161	3.79559	1.0005	0	3.83756
4020175	SNP	FQ312003: 4020175	hypothetical membrane protein	-2.36779	4.01233	2.74954	2.25819	3.83105
group_7773	Accessory gene	CP003836: 14600-15037	LexA repressor	3.13535	1.10798	2.37168	1.01363	3.83037
group_9640	Accessory gene	CP006048: 1451848-1452402	hypothetical protein	0.776847	3.28101	3.31297	3.10679	3.82635
2524053	Indel	FQ312003: 2524053	nupC gene;nucleoside permease NupC	1.0005	1.0005	1.88949	3.88167	3.82525
group_12245	Accessory gene	CP006048: 52576-53250	hypothetical protein	-1.03623	2.83344	3.00677	1.41538	3.825
group_1756	Accessory gene	CP006048: 709417-710005	hypothetical protein	0.914272	1.91356	4.45432	-2.64555	3.82394
2290367	SNP	FQ312003: 2290367	hypothetical DNA-binding protein	1.9874	3.72958	3.27023	0.328708	3.82042
group_3326	Accessory gene	AE006468: 77924-78472	hypothetical protein	3.72745	3.50158	-1.11719	0.636396	3.81842
839249	SNP	FQ312003: 839249	galT gene;galactose-1-phosphate uridylyltransferase	-3.53449	4.42266	-0.334316	1.0005	3.81533
group_9791	Accessory gene	CP024470.1: 4067312-4069137	hypothetical protein	1.92358	-0.963889	3.51242	-0.577447	3.81088
2465668	SNP	FQ312003: 2465668	hypothetical amino acid permease	2.62698	3.79304	3.17207	-0.42555	3.80913
group_11825	Accessory gene	CP006048: 1472081-1472314	hypothetical protein	3.46209	2.66381	3.67771	3.83717	3.8082
group_2479	Accessory gene	FQ312003: 2395-2664	hypothetical protein	0.680676	1.09298	3.60939	1.93306	3.80775
3759301	SNP	FQ312003: 3759301	ftsX gene;cell division protein	-2.2097	3.88244	-2.00339	0	3.80381
2713327	SNP	FQ312003: 2713327	hypothetical PTS system IIBC component	-0.019371	0	3.93694	0	3.80252
group_18521	Accessory gene	CP017434.1: 1959337-1959552	Helix-turn-helix	2.73584	3.30877	0	1.0005	3.80162
4467040	SNP	FQ312003: 4467040	yjbH gene;hypothetical lipoprotein	-0.100947	2.98688	2.91673	2.00139	3.79211
group_9928	Accessory gene	CP006048: 214790-215062	hypothetical protein	0.426472	2.07858	2.28708	1.92704	3.79069
group_12077	Accessory gene	CU928161.2: 2842186-2842611	hypothetical protein	2.32185	-1.01548	3.83957	-1.73431	3.78986
group_12682	Accessory gene	HF937208: 4098965-4099150	hypothetical protein	-3.44245	3.83921	0	0	3.78913
group_15394	Accessory gene	CP003836: 18116-18424	hypothetical protein	3.17684	0.721881	3.24804	0.974278	3.78724
group_3281	Accessory gene	FQ312003: 2045576-2045989	Phage protein GP46	2.20783	2.28517	2.45854	1.20579	3.7864
2208469	SNP	FQ312003: 2208469	yegE gene;hypothetical membrane protein	-2.15293	1.06411	3.82892	1.0005	3.78496
group_11775	Accessory gene	FQ312003: 80235-80672	hypothetical protein	2.63114	1.9342	3.24651	1.99998	3.7813
group_3441	Accessory gene	AE006468: 2750478-2750837	hypothetical protein	3.67505	1.39225	1.64524	2.52475	3.77782
3047150	SNP	FQ312003: 3047150	iacP gene;probable acyl carrier protein	-1.85419	1.0005	3.77321	0	3.77324
group_9944	Accessory gene	CP006048: 18699-19196	hypothetical protein	-0.842842	2.43711	2.80325	1.40342	3.77293
group_9614	Accessory gene	AE006468: 2747789-2748190	Phage minor tail protein U	4.46038	1.73317	-0.817707	1.73235	3.76766
group_1649	Accessory gene	FQ312003: 2067772-2068665	DNA N-6-adenine-methyltransferase (Dam)	4.58445	0.559573	2.55889	1.56799	3.76498
group_11784	Accessory gene	CP007211.2: 3302239-3302598	putative HTH-type transcriptional regulator	-0.140892	2.45941	2.29892	4.20936	3.76305
group_6657	Accessory gene	AP011957: 2824483-2825502	Phage portal protein	4.0603	0.771633	1.02374	1.0005	3.76
group_15309	Accessory gene	CP006048: 1472550-1472963	hypothetical protein	2.58661	3.11918	3.61649	3.88496	3.75941
4387850	SNP	FQ312003: 4387850	rpoB gene;DNA-directed RNA polymerase, beta-subunit	2.50084	3.64727	3.02332	0.476877	3.75761
group_2495	Accessory gene	CP006048: 210060-213674	hypothetical protein	0.89019	1.9045	2.90904	1.98673	3.75172
4619808	SNP	FQ312003: 4619808	yjeF gene;conserved hypothetical protein	-1.59688	2.24048	3.75293	0	3.74697
group_11649	Accessory gene	AE006468: 6535-6720	hypothetical protein	2.67455	2.27637	1.18794	1.32819	3.74263
4378533	SNP	FQ312003: 4378533	murB gene;UDP-N-acetylenolpyruvoylglucosamine reductase	-1.62161	3.80659	1.0005	1.0005	3.7423
group_6516	Accessory gene	FQ312003: 81773-82363	hypothetical protein	3.12738	1.70529	2.53972	1.91102	3.74159
group_4601	Accessory gene	FQ312003: 34170-34301	hypothetical protein	1.72673	1.98668	2.92752	1.0473	3.73841
3232040	SNP	FQ312003: 3232040	hypothetical protein	2.9451	1.70413	1.65925	2.58064	3.73817
group_1797	Accessory gene	AE006468: 2755588-2757519	Phage terminase large subunit (GpA)	4.24246	2.54832	2.3645	2.08448	3.73675
vapB_3	Accessory gene	AP011957: 4009929-4010159	Antitoxin VapB	0.276111	4.44107	1.19871	2.49258	3.73649
group_778	Accessory gene	CP006048: 74288-79774	hypothetical protein	-0.459839	2.32487	3.49307	0.599267	3.73507
970045	SNP	FQ312003: 970045	hcp gene;hydroxylamine reductase, hybrid cluster [2Fe-2S] protein	-1.44461	3.71917	0.798833	-0.578538	3.73357
group_3330	Accessory gene	AE006468: 57319-57750	Plasmid SOS inhibition protein (PsiB)	2.27291	2.6705	1.59761	1.61462	3.73051
group_4850	Accessory gene	FQ312003: 37048-39339	hypothetical protein	2.23331	2.47771	2.99174	0.734248	3.72818
1842088	SNP	FQ312003: 1842088	hyaA gene;hydrogenase-1 small subunit	1.83173	3.71635	2.6136	2.17402	3.72753
group_5519	Accessory gene	AP011957: 2817943-2818647	Phage virion morphogenesis family protein	4.00254	1.6915	1.60047	1.0005	3.72619
group_3390	Accessory gene	AP011957: 387218-387721	Lysozyme RrrD	2.39473	4.00382	0.410554	2.04859	3.72586
group_3850	Accessory gene	FQ312003: 77251-78546	hypothetical protein	1.7628	3.49543	2.5279	-1.99997	3.7255
group_15146	Accessory gene	AE006468: 58994-59263	hypothetical protein	1.8945	2.07381	1.03074	2.03861	3.72461
group_9595	Accessory gene	FQ312003: 62907-63197	hypothetical protein	2.42701	1.33334	3.33566	0.177915	3.71986
4558977	SNP	FQ312003: 4558977	adiY gene;hypothetical AraC family regulatory protein	3.09279	1.88747	3.50154	1.6303	3.71361
group_45	Accessory gene	AP011957: 4077900-4078313	hypothetical protein	2.38614	0.0744763	2.45886	0.0614296	3.71306
group_15899	Accessory gene	AP011957: 2829707-2830045	Regulatory phage protein cox	2.33987	2.16791	2.3609	0.921124	3.70461
group_17355	Accessory gene	HF937208: 4086537-4086764	hypothetical protein	-2.20404	3.66178	0	1.0005	3.70389
group_2756	Accessory gene	FN424405: 3388424-3390193	Terminase-like family protein	0.661896	1.0005	3.7422	-1.41563	3.6965
2327479	SNP	FQ312003: 2327479	yejM gene;hypothetical sulphatase	-1.48311	-0.0700404	3.53164	1.4083	3.69255
494729	SNP	FQ312003: 494729	cyoB gene;cytochrome o ubiquinol oxidase subunit I	0.547071	3.14222	-1.0005	2.78405	3.6908
parM	Accessory gene	CP003836: 16722-17702	Plasmid segregation protein ParM	2.67685	0.687998	3.1992	1.26577	3.68921
group_14984	Accessory gene	AE006468: 2755401-2755604	gpW	3.44622	2.11443	2.18607	2.19845	3.6882
group_17363	Accessory gene	HF937208: 4099161-4099478	hypothetical protein	-0.297971	3.35068	0	0	3.68626
copA_2	Accessory gene	CP014778.1: 14141-15958	Copper resistance protein A	3.29496	3.01646	1.86651	1.94512	3.68555
group_7029	Accessory gene	AE006468: 2742147-2742845	Phage minor tail protein L	3.71732	2.35287	0.337504	2.07675	3.68536
3418681	SNP	FQ312003: 3418681	yqjF gene;hypothetical membrane protein	0.51405	2.86278	2.71176	-1.41429	3.68204
group_12047	Accessory gene	CP005930.1: 820594-820794	hypothetical protein	-0.638081	1.76408	3.40081	1.0005	3.68068
group_12095	Accessory gene	CP027437.1: 1593541-1594047	hypothetical protein	1.87676	-0.583724	3.58927	-1.41466	3.6764
group_12237	Accessory gene	CP006048: 19300-19563	hypothetical protein	3.06119	2.94244	3.60779	2.89769	3.67581
group_11027	Accessory gene	FQ312003: 2069964-2070188	hypothetical protein	1.05282	2.98448	2.87873	1.96879	3.6744
group_15274	Accessory gene	AE006468: 1105731-1105822	hypothetical protein	-1.09618	3.21533	1.84891	1.94295	3.67427
3840980	SNP	FQ312003: 3840980	hypothetical lacI-family transcriptional regulator	-2.80346	1.41145	3.7042	1.0005	3.67422
4495981	SNP	FQ312003: 4495981	uvrA gene;excision nuclease subunit A	-2.49566	1.0005	3.68035	1.0005	3.67287
group_4598	Accessory gene	FQ312003: 64339-65157	hypothetical protein	0.675485	2.61341	3.37892	1.46136	3.67281
group_98	Accessory gene	AE006468: 24252-24526	hypothetical protein	7.16056	-4.43077	3.92018	-1.3238	3.66793
group_9430	Accessory gene	AE006468: 13569-14087	Fimbrial protein	3.05894	2.2842	2.1411	2.10694	3.66695
group_3892	Accessory gene	FN424405: 3393073-3393804	hypothetical protein	3.13671	2.7412	3.63416	2.40917	3.66621
group_4506	Accessory gene	AE006468: 2759430-2759882	Lysozyme RrrD	1.58333	4.05486	-2.24137	2.665	3.6654
1459044	Indel	FQ312003: 1459044	norM gene;Probable multidrug resistance protein norM	2.98914	2.9283	3.60153	2.55635	3.66516
group_2667	Accessory gene	FQ312003: 2058604-2060337	Phage Terminase	2.8146	1.15123	1.44624	1.30097	3.65076
group_17361	Accessory gene	HF937208: 4097808-4098203	hypothetical protein	-0.326547	3.55833	1.0005	-2.24075	3.64839
group_4393	Accessory gene	AE006468: 2747035-2747778	Bacterial Ig-like domain (group 2)	3.57447	2.48958	1.58146	1.62564	3.6457
group_2270	Accessory gene	FQ312003: 10658-10977	hypothetical protein	1.43955	2.30696	3.65909	2.53559	3.64345
group_6719	Accessory gene	CP006048: 7119-7592	hypothetical protein	-0.484748	3.12694	3.11238	0.916669	3.6407
4649695	Indel	FQ312003: 4649695	sgaE gene;probable class II aldolase	2.71361	1.87948	1.73447	3.27406	3.63999
papB	Accessory gene	AE006468: 14362-14661	Major pilu subunit operon regulatory protein PapB	2.67574	2.64959	1.68575	1.46695	3.63595
2206668	SNP	FQ312003: 2206668	yegE gene;hypothetical membrane protein	2.33981	3.55339	2.96349	2.45751	3.63534
spo0C	Accessory gene	AE006468: 55279-57276	Chromosome-partitioning protein Spo0J	4.53879	-2.23534	-0.188132	3.14785	3.63462
group_12083	Accessory gene	CP024263.1: 4543907-4545403	hypothetical protein	1.73083	-0.866649	3.74102	-1.0005	3.63399
group_7769	Accessory gene	CP001363: 2823013-2823675	hypothetical protein	2.54293	1.74019	-1.223	5.33657	3.63347
group_9680	Accessory gene	AP011957: 4066047-4066291	hypothetical protein	0.925521	2.7871	1.99248	2.7019	3.6243
3366940	SNP	FQ312003: 3366940	yqiA gene;conserved hypothetical protein	-1.80545	3.81567	1.41551	0	3.62014
685909	SNP	FQ312003: 685909	citD gene;citrate lyase acyl carrier protein	2.64833	0.609148	3.49158	-0.960625	3.61884
978124	SNP	FQ312003: 978124	ybjZ gene;conserved hypothetical ABC transporter	2.75384	2.93498	3.47051	2.56805	3.60828
group_7387	Accessory gene	FQ312003: 2067025-2067360	hypothetical protein	0.95041	3.13309	1.62842	1.45395	3.60621
group_15971	Accessory gene	DQ835579.1: 1-66	hypothetical protein	1.84772	2.48243	2.61101	-1.38809	3.60546
group_9927	Accessory gene	CP006048: 700890-701342	hypothetical protein	1.62413	3.96546	3.3262	3.41796	3.60531
group_6517	Accessory gene	FQ312003: 80672-81739	hypothetical protein	3.12645	0.744866	3.54961	-0.124844	3.6042
1497026	SNP	FQ312003: 1497026	ydgA gene;conserved hypothetical protein	1.94318	1.10169	3.54781	0.274998	3.60319
2003552	SNP	FQ312003: 2003552	tnpA_2b gene;transposase	3.72224	2.29292	2.15721	1.82007	3.60265
2666674	SNP	FQ312003: 2666674	hypothetical lipoprotein	2.30587	3.35928	3.30351	3.60346	3.60203
group_12233	Accessory gene	CP006048: 7901-8755	hypothetical protein	-1.87918	3.06999	2.73741	-0.861442	3.59699
group_16164	Accessory gene	AP011957: 4087906-4088017	hypothetical protein	3.3154	3.29829	3.31254	2.67904	3.59043
group_1309	Accessory gene	FQ312003: 2070185-2071342	Ash protein family protein	3.85616	0.847701	0.454799	2.79591	3.59023
group_9788	Accessory gene	CP027376.1: 593780-594328	hypothetical protein	1.72974	0.640978	3.32745	0	3.58841
group_7940	Accessory gene	AP011957: 2803565-2803942	hypothetical protein	0.985356	2.53134	2.30142	1.74484	3.58692
group_15863	Accessory gene	M10891.1: 1-196	DNA-invertase hin	1.68709	-1.5885	3.72594	-1.97949	3.58269
group_11036	Accessory gene	FQ312003: 2069964-2070188	hypothetical protein	2.0116	2.75426	2.77955	1.97513	3.58197
group_15211	Accessory gene	CP001363: 2821341-2821736	transcriptional repressor DicA	2.55742	1.37092	-1.30386	4.82547	3.57899
group_6555	Accessory gene	AP011957: 4077224-4077724	putative acetyltransferase	3.12244	0.839214	1.14426	1.65328	3.57887
group_15214	Accessory gene	FQ312003: 53206-53394	hypothetical protein	2.66789	2.46003	2.33369	0.805518	3.57799
fimD_4	Accessory gene	AE006468: 10933-13341	Outer membrane usher protein FimD precursor	2.23179	2.57662	0.91759	1.99464	3.57758
4455455	SNP	FQ312003: 4455455	Phage tail sheath protein	2.61402	2.62885	3.56503	2.32474	3.5743
soj	Accessory gene	CP001363: 2821795-2822634	Chromosome-partitioning ATPase Soj	2.94355	1.21808	-0.944957	4.27372	3.5742
group_16161	Accessory gene	CP006048: 36985-37143	hypothetical protein	2.57628	2.63689	3.30456	2.55701	3.57395
group_12494	Accessory gene	HF937208: 4124017-4124781	Integrase core domain protein	2.13106	2.32662	1.72871	1.0005	3.57128
group_1302	Accessory gene	FQ312003: 2070185-2071342	hypothetical protein	4.32059	-0.84643	-0.347054	3.45862	3.56926
group_15307	Accessory gene	AP011957: 404744-404992	Arc-like DNA binding domain protein	2.11222	1.62972	3.25326	-0.971826	3.56852
pilT_2	Accessory gene	FQ312003: 63194-64342	Twitching mobility protein	3.36534	1.34652	2.76783	1.34285	3.56801
group_15900	Accessory gene	AP011957: 2825556-2825825	Ogr/Delta-like zinc finger	2.10619	2.67817	1.45832	0.26708	3.56629
group_11031	Accessory gene	FQ312003: 2069964-2070188	hypothetical protein	-0.610084	2.73595	2.9204	1.31004	3.56449
group_7815	Accessory gene	CP003836: 18784-19155	hypothetical protein	2.35011	1.6272	2.938	-1.30748	3.56356
group_12080	Accessory gene	CP014752.1: 3285962-3286230	hypothetical protein	1.41251	-0.844014	3.43348	-0.465071	3.55987
1672413	SNP	FQ312003: 1672413	ydcI gene;hypothetical LysR-family transcriptional regulatory protein	-1.30267	3.11546	2.98815	2.38687	3.55928
165723	SNP	FQ312003: 165723	pilC gene;competence gene-DNA binding and transport	-2.31259	4.09141	-1.41494	0	3.55587
group_12681	Accessory gene	HF937208: 4096954-4097811	hypothetical protein	-0.904001	3.27874	-0.0128171	1.0005	3.55587
3930348	SNP	FQ312003: 3930348	rfaL gene;O-antigen ligase	-2.83936	1.94086	3.72046	-1.0005	3.55323
2298018	SNP	FQ312003: 2298018	lysP gene;lysine-specific permease	1.84944	2.9268	1.33728	-0.470731	3.55145
group_9811	Accessory gene	CP018770.2: 1019696-1021158	chromosome segregation protein	1.59383	2.5365	1.60845	1.32934	3.55133
merP_1	Accessory gene	CP006048: 36706-36981	Mercuric transport protein periplasmic component	2.8256	2.79425	3.43063	2.26751	3.54818
group_7937	Accessory gene	AP011957: 2818644-2819126	P2 phage tail completion protein R (GpR)	4.32406	1.66777	1.54643	-0.186497	3.54611
group_8048	Accessory gene	CP006048: 6501-7022	hypothetical protein	-0.821582	2.26005	2.85756	0.108466	3.5453
group_1606	Accessory gene	AE006468: 2762903-2763580	hypothetical protein	2.47538	2.02568	2.88592	2.90727	3.54328
928686	SNP	FQ312003: 928686	hypothetical acyl-CoA dehydrogenase	3.04207	2.99317	3.32013	2.82575	3.53866
group_3489	Accessory gene	CP006048: 71800-73116	hypothetical protein	-0.273579	-0.251884	3.73789	1.67994	3.53124
3040629	SNP	FQ312003: 3040629	hilD gene;AraC-family transcriptional regulator	-2.34178	0	3.54792	0.513504	3.52858
group_6722	Accessory gene	CP006048: 54075-54575	hypothetical protein	1.07753	1.64957	2.71342	0.759476	3.52673
group_6628	Accessory gene	AP011957: 370280-370417	hypothetical protein	2.81742	2.28169	1.6536	-0.4313	3.5224
2295921	SNP	FQ312003: 2295921	cirA gene;colicin I receptor precursor	-3.42724	-1.0005	3.69753	1.38946	3.51879
group_37	Accessory gene	AP011957: 4077900-4078685	transposase/IS protein	2.75588	0.522036	1.16101	1.4144	3.51661
group_3165	Accessory gene	FQ312003: 2863923-2864330	Caudovirales tail fibre assembly protein	0.720415	-0.0434084	3.77691	2.85275	3.51448
group_2430	Accessory gene	FQ312003: 53458-53862	hypothetical protein	2.20414	2.26674	2.90284	2.29247	3.51289
1662621	Indel	FQ312003: 1662621	hypothetical phosphotransferase enzyme	0	0	0	3.50076	3.51121
group_14983	Accessory gene	AE006468: 2755401-2755604	gpW	4.15746	1.53187	0.448095	1.8637	3.51
group_15025	Accessory gene	AE006468: 874097-874282	hypothetical protein	1.17308	1.23663	2.69765	1.551	3.5058
group_3452	Accessory gene	FQ312003: 2056541-2057191	Caudovirus prohead protease	1.87796	2.63598	2.68862	2.42455	3.50496
3755537	SNP	FQ312003: 3755537	yhhK gene;conserved hypothetical protein	-3.40519	3.30052	3.88445	1.92227	3.50262
4704781	SNP	FQ312003: 4704781	hypothetical protein	-3.17367	3.79163	2.62969	2.49207	3.49357
4437246	Indel	FQ312003: 4437246	yjbC gene;hypothetical pseudouridine synthase	-2.7113	3.92152	0	1.0005	3.49155
2385252	Indel	FQ312003: 2385252	glpQ gene;glycerophosphoryl diester phosphodiesterase periplasmic precursor	1.41563	0	1.41546	3.54053	3.49101
group_16259	Accessory gene	CP006048: 67657-68103	hypothetical protein	-1.7969	2.42086	2.81267	1.99441	3.49092
group_5616	Accessory gene	CP006048: 70886-71803	hypothetical protein	-0.790013	2.39589	2.96802	1.41348	3.48877
4602606	SNP	FQ312003: 4602606	blc gene;hypothetical lipoprotein	2.64451	3.04824	3.46379	3.61636	3.48717
662552	SNP	FQ312003: 662552	cstAa gene;carbon starvation protein A	2.46265	3.25463	2.72693	1.3493	3.48386
group_15702	Accessory gene	AP011957: 370766-371050	hypothetical protein	2.999	2.24942	3.01185	0.481975	3.47812
group_3587	Accessory gene	FQ312003: 2764026-2764298	hypothetical protein	-0.22291	2.96425	2.802	3.02508	3.47783
2582352	SNP	FQ312003: 2582352	tktB gene;transketolase 2	0.797465	3.19499	2.7613	1.71346	3.47583
4268014	SNP	FQ312003: 4268014	fdoG gene;hypothetical 1 formate dehydrogenase-O, major subunit	0.827117	2.16512	3.84629	-1.9911	3.47559
group_17366	Accessory gene	HF937208: 4103635-4105560	Chromosome partition protein Smc	-0.818946	3.27005	0	1.41563	3.47521
lexA_3	Accessory gene	CP006048: 3183635-3184345	LexA repressor	1.53303	2.91399	2.11903	0.0166634	3.47388
group_11857	Accessory gene	AP011957: 4075916-4076263	Multidrug transporter EmrE	2.4911	0.550766	1.95327	0.0440573	3.47279
1999697	SNP	FQ312003: 1999697	dcyD gene;D-cysteine desulfhydrase	3.4254	0	0	0	3.46966
2444589	SNP	FQ312003: 2444589	yfbU gene;Hypothetical UPF0304 protein <ORFName>.	-3.03867	-0.0400629	3.61115	1.0005	3.46894
xerC_3	Accessory gene	FQ312003: 2078920-2079774	Phage integrase family protein	1.4635	1.81406	2.37941	0.866555	3.46868
group_5599	Accessory gene	CP006048: 11911-12429	hypothetical protein	-0.371973	2.59191	2.61992	-0.688982	3.46691
group_2597	Accessory gene	AE006468: 2753824-2755443	Phage portal protein, lambda family	3.88819	2.09861	1.2971	2.37375	3.46611
3781688	SNP	FQ312003: 3781688	uspB gene;universal stress protein B	0	1.0005	1.0005	3.42429	3.46326
group_6594	Accessory gene	CU928163.2: 1003215-1003611	hypothetical protein	-0.866362	0.487387	3.80083	1.3493	3.45871
group_10174	Accessory gene	CU928158.2: 619500-619992	hypothetical protein	1.91572	-2.69528	3.79286	-1.0005	3.45814
group_10227	Accessory gene	HF937208: 4091878-4095282	hypothetical protein	-1.0552	3.42468	1.0005	1.0005	3.4528
group_12231	Accessory gene	CP006048: 1412-2476	hypothetical protein	-1.35737	1.73259	3.05614	1.22786	3.44998
group_12294	Accessory gene	CP006048: 110496-110849	hypothetical protein	1.23562	0.841878	2.9835	-1.69908	3.44946
group_8050	Accessory gene	CP006048: 8755-9714	Putative signal peptide peptidase SppA	0.0069517	2.36241	2.45316	1.41466	3.44942
flhC_2	Accessory gene	CP006048: 216211-216567	hypothetical protein	-0.422314	1.53925	2.83512	1.98812	3.44813
group_9604	Accessory gene	FQ312003: 72936-73496	Transglycosylase SLT domain protein	2.69493	2.54965	2.63478	1.05166	3.44722
tus_2	Accessory gene	CP006048: 203595-204470	DNA replication terminus site-binding protein	0.52675	2.68838	2.18917	1.32819	3.44495
group_12109	Accessory gene	AP011957: 2814984-2815241	hypothetical protein	1.67452	2.30971	1.89453	0.593578	3.44186
group_15688	Accessory gene	CP001127.1: 4343817-4344266	hypothetical protein	3.24084	2.08358	-1.41367	1.0005	3.44152
dsbC_2	Accessory gene	CP006048: 79923-80630	Thiol:disulfide interchange protein DsbC	-0.140935	1.7441	2.82956	0.729181	3.44066
group_4801	Accessory gene	CP006048: 67018-67647	hypothetical protein	-1.11404	2.10782	2.80771	2.44087	3.43995
107234	SNP	FQ312003: 107234	imp gene;organic solvent tolerance protein precursor	0.974809	4.0837	2.28009	1.66734	3.43489
4648628	SNP	FQ312003: 4648628	sgaH gene;hypothetical hexulose-6-phosphate synthase	2.85636	0.453427	2.95431	1.76904	3.4329
2810646	SNP	FQ312003: 2810646	conserved hypothetical protein	-2.0471	0	3.5483	-0.379685	3.42842
3307234	SNP	FQ312003: 3307234	possible amino acid transport protein	1.18069	3.30042	2.91029	3.58835	3.42554
group_11867	Accessory gene	AP011957: 4030371-4030533	hypothetical protein	2.93982	-0.121147	3.44468	0.486437	3.42297
group_8752	Accessory gene	HF937208: 2830733-2831311	hypothetical protein	3.45414	0.209924	1.76722	0.840182	3.42214
1482680	SNP	FQ312003: 1482680	gst gene;glutathione S-transferase	-1.13361	3.2253	2.86416	1.98905	3.41985
group_12043	Accessory gene	MG648909.1: 22931-23275	hypothetical protein	1.6852	2.41132	2.48882	2.82031	3.41845
779179	SNP	FQ312003: 779179	ybgK gene;conserved hypothetical protein	1.37624	4.18178	2.39522	2.64749	3.41012
group_11477	Accessory gene	AE006468: 2746589-2746984	Bacteriophage lambda minor tail protein (GpG)	3.79181	0.742713	0.580466	1.62442	3.40789
2082	SNP	FQ312003: 2082	thrA gene;aspartokinase I/homoserine dehydrogenase I	-1.79875	3.54218	-1.15729	0	3.40639
group_12334	Accessory gene	AE006468: 2746254-2746568	Minor tail protein T	2.45082	2.17796	0.499251	3.25759	3.40634
4438241	SNP	FQ312003: 4438241	hypothetical protein	-1.74045	1.68772	3.31479	1.41489	3.40447
group_8727	Accessory gene	AE006468: 2758323-2758724	Inhibitor of g-type lysozyme	2.99381	2.01467	1.80898	1.76217	3.40353
2477947	SNP	FQ312003: 2477947	dedA gene;DedA protein (dsg-1 protein)	-0.189047	2.47587	2.61537	1.3498	3.40237
1194080	SNP	FQ312003: 1194080	mdoG gene;Glucans biosynthesis protein G precursor.	2.64338	3.2783	3.07951	3.32278	3.39567
4514785	SNP	FQ312003: 4514785	siiE gene;large repetitive protein	-2.03321	2.73374	3.25535	0	3.39513
group_15070	Accessory gene	FQ312003: 2075757-2075987	hypothetical protein	2.74622	2.80072	2.59537	2.8489	3.39292
3442624	SNP	FQ312003: 3442624	agaR gene;hypothetical transcriptional repressor	3.30733	0.84279	2.73876	2.4305	3.38953
1003926	SNP	FQ312003: 1003926	dmsA gene;anaerobic dimethyl sulfoxide reductase chain A precursor	-1.0005	3.00631	0	1.91103	3.38756
group_15902	Accessory gene	AP011957: 2816058-2816354	Phage holin family 2	3.15199	2.38627	1.29026	-0.213253	3.3842
1013474	SNP	FQ312003: 1013474	pflB gene;formate acetyltransferase 1	1.97888	3.1933	2.31231	0.617993	3.38346
1823765	SNP	FQ312003: 1823765	ychP gene;hypothetical invasin	-2.85495	3.41669	0	0	3.38239
group_5319	Accessory gene	AE006468: 50160-50381	hypothetical protein	3.11806	2.60795	-0.712486	1.6709	3.37974
2247766	SNP	FQ312003: 2247766	metG gene;Methionyl-tRNA synthetase	2.59465	2.56218	0	-1.97181	3.37846
group_1739	Accessory gene	CP025677.1: 81236-82435	Putative transposase	2.40736	1.74348	1.79478	2.12056	3.37347
3200361	SNP	FQ312003: 3200361	kduI gene;4-deoxy-L-threo-5-hexosulose-uronate ketol-isomerase	1.0005	-1.0005	3.23423	0.481871	3.37239
group_2396	Accessory gene	AE006468: 3691-3870	hypothetical protein	2.30316	1.23125	-0.619806	1.15658	3.36795
group_11893	Accessory gene	AP011957: 4065668-4066054	hypothetical protein	2.53079	1.84307	0.233848	2.75183	3.3675
group_9943	Accessory gene	CP006048: 17755-18111	hypothetical protein	2.61942	2.6226	3.16016	2.52933	3.36344
group_8032	Accessory gene	CP006048: 204623-205663	Chromosome partition protein Smc	-0.0976747	1.89124	2.44461	1.98316	3.36251
group_15365	Accessory gene	CP006048: 3184431-3185354	hypothetical protein	2.19995	2.84707	0.890102	0.408274	3.35596
addA	Accessory gene	CP006048: 205950-207461	ATP-dependent helicase/nuclease subunit A	-0.357703	1.56934	3.23938	1.0005	3.35515
group_2731	Accessory gene	FQ312003: 26140-26574	hypothetical protein	0.0138579	3.50779	1.96655	-0.403955	3.35306
group_5424	Accessory gene	FQ312003: 56436-57419	hypothetical protein	1.57623	1.145	3.25367	0.447258	3.35218
3047274	SNP	FQ312003: 3047274	sipA gene;pathogenicity island 1 Type III secretion system effector protein-involved in actin bundling and polymerisation leading to epithelial cell invasion and formation of the SCV	0.78166	3.31158	-1.0005	1.72572	3.35178
group_16152	Accessory gene	CP006048: 24458-24886	hypothetical protein	3.25865	3.1543	3.16499	3.13671	3.35167
group_1503	Accessory gene	AE006468: 2758960-2759412	Bacteriophage lysis protein	3.5408	0.250967	1.00295	1.1405	3.34258
876446	SNP	FQ312003: 876446	ybhO gene;hypothetical phospholipase	2.78325	-0.616215	2.15485	1.05835	3.33902
group_6598	Accessory gene	CP012165.1: 1376064-1377817	hypothetical protein	0.43323	0.951798	3.20822	0	3.33582
group_16163	Accessory gene	CP006048: 36303-36650	hypothetical protein	2.74905	2.8355	3.20665	2.28592	3.3318
999674	SNP	FQ312003: 999674	ycaJ gene;conserevd hypothetical protein	2.49733	3.23182	3.11456	3.25299	3.33136
4672238	SNP	FQ312003: 4672238	ytfP gene;conserved hypothetical protein	-2.15182	2.56599	3.10317	0.983253	3.32856
group_11808	Accessory gene	AE006468: 2741550-2742155	hypothetical protein	3.04805	2.5532	0.843711	1.84134	3.32782
3928410	SNP	FQ312003: 3928410	rfaF gene;ADP-heptose-LPS heptosyltransferase II	0.592531	3.2478	2.41867	0.737474	3.32778
2142608	SNP	FQ312003: 2142608	sbcB gene;exodeoxyribonuclease I	-2.18442	0.0598707	3.46941	1.4154	3.32309
group_16153	Accessory gene	CP006048: 24879-25442	hypothetical protein	2.97746	2.97623	3.27248	2.65643	3.32187
group_3124	Accessory gene	CP006048: 60847-61464	hypothetical protein	-1.52171	2.63354	1.77747	1.87041	3.32178
group_1811	Accessory gene	AE006468: 2853659-2853999	Caudovirales tail fibre assembly protein	0.99535	0.709469	3.16191	0.888198	3.32131
group_11768	Accessory gene	CP001363: 2822627-2823013	hypothetical protein	2.29041	0.409134	-1.06906	4.68869	3.32101
3326825	SNP	FQ312003: 3326825	possible ABC-transport protein, periplasmic-binding component	3.21879	1.0005	0	0	3.3208
blc_2	Accessory gene	AE006468: 4581863-4582383	Outer membrane lipoprotein Blc	1.84597	-1.80333	3.76705	0.713425	3.32074
group_9806	Accessory gene	AP011957: 2820589-2821617	Phage major capsid protein, P2 family	2.73626	1.40657	1.82739	-1.41563	3.31837
group_7450	Accessory gene	CP001363: 2108580-2108903	hypothetical protein	0.799667	1.09448	2.94847	0.75165	3.31734
group_6357	Accessory gene	AE006468: 66860-67375	Type IV conjugative transfer system lipoprotein (TraV)	2.79811	2.00854	1.40671	1.96044	3.31711
group_2673	Accessory gene	FQ312003: 2055321-2056526	Phage capsid family protein	1.90511	2.42374	2.09595	2.38653	3.31437
group_3278	Accessory gene	FQ312003: 2057169-2058410	Phage portal protein	3.09276	2.54258	2.2609	0	3.31341
group_15253	Accessory gene	HF937208: 2829249-2829674	hypothetical protein	3.05707	-1.74848	2.29983	2.91941	3.31197
group_12217	Accessory gene	CP006048: 215062-215595	hypothetical protein	-1.04875	2.16118	2.60314	1.0005	3.3017
2421087	SNP	FQ312003: 2421087	yfbK gene;lipoprotein	-1.41517	3.24713	0	0	3.29874
group_9766	Accessory gene	DQ017661.1: 18147-18401	hypothetical protein	1.13671	2.0282	2.57827	2.21862	3.29419
763586	SNP	FQ312003: 763586	speF gene;ornithine decarboxylase, inducible (ec 4.1.1.17)	-1.99943	1.88436	3.32687	1.0005	3.28628
3995805	SNP	FQ312003: 3995805	hypothetical NtrC-family transcriptional regulator	2.04744	3.28287	2.95074	3.25685	3.28567
3985232	SNP	FQ312003: 3985232	mgtB gene;Magnesium transport ATPase, P-type 2	1.64157	3.24193	2.73096	0.591063	3.28505
1634289	SNP	FQ312003: 1634289	yncB gene;hypothetical NADP-dependent oxidoreductase	-1.08408	3.38042	1.73362	0	3.28444
hin_2	Accessory gene	HF937208: 4109270-4109854	DNA-invertase hin	-1.40976	3.33533	1.0005	1.40936	3.28033
group_6380	Accessory gene	AE006468: 48279-48749	hypothetical protein	3.11773	2.19667	-0.0364505	0.146693	3.27825
642759	SNP	FQ312003: 642759	fepA gene;ferrienterobactin receptor precursor	3.14035	1.0005	0	0	3.27766
ftsH3	Accessory gene	CP006048: 20764-22227	ATP-dependent zinc metalloprotease FtsH 3	2.53691	1.69012	3.22757	2.35141	3.27633
4624137	SNP	FQ312003: 4624137	miaA gene;tRNA delta-2-isopentenylpyrophosphate (IPP) transferase	1.62414	2.98998	3.25923	2.86317	3.27552
group_7807	Accessory gene	CP003836: 8796-9472	Tetracycline repressor protein class A from transposon 1721	5.62173	-2.31283	1.519	1.92686	3.27377
group_12050	Accessory gene	AP011957: 378026-379069	P63C domain protein	0.464471	2.80998	3.71829	1.74181	3.26706
group_9926	Accessory gene	CP006048: 700285-700827	hypothetical protein	1.2156	3.26504	3.03483	3.2087	3.26287
tetA_3	Accessory gene	CP003836: 9551-10750	Tetracycline resistance protein, class C	5.2273	-1.42257	1.60125	0.786618	3.26006
group_7814	Accessory gene	AP011957: 374059-374247	hypothetical protein	1.93054	1.76182	1.77094	2.03871	3.25865
3314558	Indel	FQ312003: 3314558	possible hydrolase	-2.63412	2.60301	3.1351	1.41473	3.25805
group_17354	Accessory gene	HF937208: 4085597-4086550	Plasmid encoded RepA protein	-0.0712189	3.06595	0	1.32272	3.25721
302633	SNP	FQ312003: 302633	yafS gene;conserved hypothetical protein	0	0	3.27261	0	3.25684
group_2602	Accessory gene	FQ312003: 2077110-2077943	hypothetical protein	2.18994	2.97741	2.84514	2.40891	3.25629
group_2727	Accessory gene	CP001363: 2819689-2820573	Bacteriophage replication protein O	0.656859	2.59645	1.68448	0.778135	3.25323
4087013	SNP	FQ312003: 4087013	probable PTS system permease	-2.11708	3.27735	0	0	3.25231
707559	SNP	FQ312003: 707559	holA gene;DNA polymerase III, delta subunit	2.31488	2.64384	3.25448	3.06796	3.25054
3157927	SNP	FQ312003: 3157927	csdA gene;possible aminotransferase	-2.76937	3.24929	1.50627	0	3.25011
group_33	Accessory gene	CP006048: 61632-64604	hypothetical protein	0.00609244	2.82257	1.43581	1.41175	3.25
group_15886	Accessory gene	CP010134.1: 3434857-3435156	hypothetical protein	2.68341	2.79094	-0.0447312	-1.7249	3.24978
548588	SNP	FQ312003: 548588	gsk gene;inosine-guanosine kinase	-1.588	0	3.24095	-1.0005	3.24276
cbtA	Accessory gene	CP006048: 695575-695952	Cytoskeleton-binding toxin CbtA	1.18125	3.74686	2.50429	2.7834	3.2404
group_7783	Accessory gene	CP006048: 3182735-3182881	hypothetical protein	1.12954	3.639	0.668317	0.0791582	3.23957
group_9930	Accessory gene	CP006048: 200896-201906	Tyrosine recombinase XerD	-2.01223	2.4854	2.61493	1.89595	3.23909
group_12239	Accessory gene	CP006048: 22289-22681	hypothetical protein	2.30953	2.01053	3.20308	2.06854	3.23808
group_9949	Accessory gene	CP006048: 56006-56662	hypothetical protein	-0.0935938	2.02793	2.29813	0	3.23401
1025213	SNP	FQ312003: 1025213	rec2 gene;competence gene-DNA binding and transport	3.74264	-0.590985	2.66929	0.559176	3.23132
group_16130	Accessory gene	CP006048: 200357-200893	hypothetical protein	-1.2891	1.67425	2.85671	0	3.22402
254973	SNP	FQ312003: 254973	rpsB gene;30S ribosomal protein S2	1.0005	0	1.33414	3.30199	3.22182
2829592	SNP	FQ312003: 2829592	ffh gene;signal recognition particle protein	1.41318	1.41526	1.0005	3.21827	3.22091
group_9925	Accessory gene	CP006048: 696012-696659	hypothetical protein	0.103229	3.50641	2.89042	2.88477	3.21284
topB_2	Accessory gene	CP006048: 58440-60632	DNA topoisomerase 3	-0.68327	2.94665	1.77542	2.10676	3.21039
group_5316	Accessory gene	AE006468: 73526-74164	Type-F conjugative transfer system pilin assembly protein	2.70391	1.85633	2.23479	2.93241	3.20764
group_11442	Accessory gene	FQ312003: 2050969-2051295	hypothetical protein	1.58904	2.71992	2.04272	1.53285	3.2058
group_4725	Accessory gene	FR904240.1: 66193-66242	hypothetical protein	0.839622	1.14939	3.0844	0	3.20489
422988	SNP	FQ312003: 422988	prpE gene;PrpE protein	-1.58192	2.5003	3.12681	1.40936	3.20326
1447204	SNP	FQ312003: 1447204	ssaJ gene;Type III secretion system apparatus	3.39407	0.533721	0	0	3.20235
group_5488	Accessory gene	AP011957: 2812829-2814796	Phage-related minor tail protein	3.84267	1.88196	1.31371	0.150204	3.20137
group_3566	Accessory gene	AE006468: 2750084-2750467	Phage Head-Tail Attachment	4.34498	2.80179	1.01864	2.80722	3.20009
1411586	SNP	FQ312003: 1411586	sufC gene;hypothetical ABC transport ATP-binding subunit	-3.5812	3.51395	1.90335	1.91242	3.1994
3497556	SNP	FQ312003: 3497556	murA gene;UDP-N-acetylglucosamine 1-carboxyvinyltransferase	3.18221	0.972191	0	0	3.19901
2388595	SNP	FQ312003: 2388595	glpA gene;anaerobic glycerol-3-phosphate dehydrogenase subunit A	3.48449	0.473843	0.412262	-1.04305	3.19881
4172269	SNP	FQ312003: 4172269	cyaY gene;CyaY protein	-1.46907	2.16172	3.45322	0	3.19878
group_9940	Accessory gene	CP006048: 560-1099	hypothetical protein	-1.90791	2.51069	2.64436	2.21141	3.19687
group_16155	Accessory gene	CP006048: 28306-28668	hypothetical protein	3.41878	3.30325	2.4669	3.23934	3.19548
202204	SNP	FQ312003: 202204	yadG gene;hypothetical ABC transporter ATP-binding protein	-3.59622	3.63451	2.48782	1.0005	3.18879
group_11443	Accessory gene	FQ312003: 2047582-2048922	hypothetical protein	2.34175	1.41283	2.65214	0.526294	3.18762
719889	Indel	FQ312003: 719889	ybeU gene;hypothetical conserved hypothetical protein (pseudogene)	2.79288	2.72599	3.17651	3.13925	3.18647
group_1883	Accessory gene	AE006468: 1108463-1108542	hypothetical protein	-1.38915	0.613835	3.68084	1.13142	3.18476
4636020	SNP	FQ312003: 4636020	yjfJ gene;conserved hypothetical protein (pseudogene)	1.62062	2.04666	2.99949	2.11202	3.18403
141322	SNP	FQ312003: 141322	mraW gene;S-adenosyl-methyltransferase	-0.118246	2.38494	2.76371	1.3344	3.18279
group_2319	Accessory gene	FQ312003: 2067386-2067754	Crossover junction endodeoxyribonuclease RusA	2.12296	0.570441	2.20484	0.749882	3.18145
group_9997	Accessory gene	CP006048: 107831-108715	hypothetical protein	0.76515	0.851277	2.99978	-2.20403	3.18096
group_477	Accessory gene	AE006468: 1101259-1104144	Exodeoxyribonuclease 8	1.3916	2.18279	2.05759	1.98679	3.17819
573998	SNP	FQ312003: 573998	ybbB gene;hypothetical ATP-binding protein	1.10555	2.81261	1.63744	1.38809	3.17643
group_2976	Accessory gene	AE006468: 2892464-2893615	hypothetical protein	1.89012	1.30947	2.44949	-0.383506	3.17455
553537	SNP	FQ312003: 553537	ushA gene;UDP-sugar hydrolase	2.20002	3.03702	1.90389	0.70296	3.17345
group_12143	Accessory gene	CP002186.1: 79454-79596	hypothetical protein	0.43547	3.12381	1.73772	0	3.17207
group_3374	Accessory gene	FQ312003: 65154-65612	hypothetical protein	1.52769	0.476838	2.97607	1.47769	3.16989
3877993	SNP	FQ312003: 3877993	yiaL gene;conserved hypothetical protein	1.41412	0	1.61666	3.18479	3.16624
3324373	SNP	FQ312003: 3324373	gsp gene;glutathionylspermidine synthetase/amidase	1.0005	0	1.0005	3.24314	3.16566
153437	SNP	FQ312003: 153437	ddlB gene;D-alanine--D-alanine ligase	3.04454	2.70035	2.54534	1.99202	3.16553
group_9594	Accessory gene	FQ312003: 66651-67853	hypothetical protein	2.03383	1.46395	3.38356	1.59321	3.16431
4161573	SNP	FQ312003: 4161573	yifK gene;probable amino acid permease	1.65701	2.51765	3.0981	3.23782	3.16048
984521	SNP	FQ312003: 984521	conserved hypothetical protein	-2.02914	3.15231	1.0005	1.0005	3.15746
group_7454	Accessory gene	FQ312003: 2053134-2053298	hypothetical protein	0.896068	2.30177	2.61191	-1.62897	3.15713
group_7656	Accessory gene	AE006468: 67724-68191	hypothetical protein	2.26082	1.9593	-0.0134338	2.08638	3.1568
2538579	SNP	FQ312003: 2538579	lig gene;DNA ligase	3.08594	-0.0561669	2.36165	1.41458	3.1541
1433381	SNP	FQ312003: 1433381	ssrB gene;two-component response regulator	1.4156	1.41522	1.41518	3.16349	3.15372
700053	SNP	FQ312003: 700053	rlpA gene;rare lipoprotein A precursor	-2.80919	0	3.36458	1.40924	3.15274
1428308	SNP	FQ312003: 1428308	ttrS gene;hypothetical histidine kinase, two component regulatory protein	1.0005	0	1.0005	3.16341	3.15095
group_9652	Accessory gene	AP011957: 383051-383320	hypothetical protein	-1.28075	2.93242	2.68138	2.65845	3.14959
repA	Accessory gene	FQ312003: 410-1486	Replication initiation protein	2.59797	1.08189	3.14339	-1.0005	3.14944
group_7462	Accessory gene	FQ312003: 2046527-2047585	Phage late control gene D protein (GPD)	0.657638	2.2187	2.27357	1.07703	3.14769
group_3038	Accessory gene	AP011957: 402315-404291	hypothetical protein	2.91521	1.99081	2.33245	1.36334	3.14728
group_4786	Accessory gene	CP006048: 26026-26571	hypothetical protein	2.99411	2.96618	2.9952	2.58221	3.14687
3740298	SNP	FQ312003: 3740298	hypothetical membrane protein	2.38975	2.82423	2.57482	3.02282	3.14613
602654	SNP	FQ312003: 602654	folD gene;FolD bifunctional protein [includes: methylenetetrahydrofolate dehydrogenase; methenyltetrahydrofolate cyclohydrolase]	3.29468	0	1.0005	0.682011	3.14439
3556813	SNP	FQ312003: 3556813	tldD gene;TldD protein	3.51924	-1.99851	0	0	3.14431
group_8031	Accessory gene	CP006048: 205663-205941	hypothetical protein	-0.645705	0.951443	3.10756	2.02313	3.14139
461696	SNP	FQ312003: 461696	yajC gene;hypothetical membrane protein	2.8213	1.55224	1.0005	0	3.13708
group_7933	Accessory gene	AP011957: 2828549-2828767	hypothetical protein	3.00963	1.29601	2.12462	1.10002	3.13657
group_8082	Accessory gene	CP006048: 109446-109898	hypothetical protein	0.416064	1.41214	2.9818	-2.32594	3.13589
2417385	Indel	FQ312003: 2417385	elaC gene;Ribonuclease Z	-1.9444	1.0005	3.0907	1.0005	3.13052
1342397	SNP	FQ312003: 1342397	astD gene;succinylglutamic semialdehyde dehydrogenase	2.94001	2.70692	3.04995	2.87079	3.13012
group_2234	Accessory gene	FQ312003: 2048956-2050884	Phage-related minor tail protein	2.9757	-0.0741086	2.81993	-1.0005	3.12923
merR_1	Accessory gene	AP011957: 4085467-4085829	zinc-responsive transcriptional regulator	0.809263	3.80945	1.03328	1.95581	3.12814
folP1	Accessory gene	HF937208: 4113108-4113554	hypothetical protein	1.62939	-0.313423	2.87824	-0.542751	3.12814
group_1310	Accessory gene	FQ312003: 2070185-2071342	Ash protein family protein	3.41398	-0.0025099	1.52389	2.5186	3.12741
4741848	SNP	FQ312003: 4741848	pepA gene;cytosol aminopeptidase	2.9573	0	1.41436	0.571033	3.12529
group_3392	Accessory gene	AP011957: 384650-385261	Bacteriophage Lambda NinG protein	2.61461	1.43559	1.44697	1.72167	3.12275
3285801	SNP	FQ312003: 3285801	yggM gene;conserved hypothetical protein	1.0005	0	1.73463	3.17083	3.12006
4621976	SNP	FQ312003: 4621976	amiB gene;N-acetylmuramoyl-L-alanine amidase	-0.0458972	2.97885	2.87758	2.8767	3.11949
2422821	SNP	FQ312003: 2422821	nuoN gene;NADH dehydrogenase I chain N	2.36335	2.85659	2.95546	2.85693	3.11761
1949460	SNP	FQ312003: 1949460	conserved hypothetical protein (pseudogene)	-2.35717	3.24454	1.0005	0	3.11505
group_9400	Accessory gene	AE006468: 76454-76669	Conjugal transfer protein TrbE	2.85494	2.26958	-0.171375	2.24237	3.11312
4187810	SNP	FQ312003: 4187810	pldB gene;lysophospholipase L2	3.15201	-1.0005	1.0005	1.81025	3.11199
bdbD_2	Accessory gene	CP006048: 9730-10590	Disulfide bond formation protein D	-0.502108	1.84302	2.52102	0.438035	3.11074
group_17364	Accessory gene	HF937208: 4101341-4101616	hypothetical protein	1.39903	2.58729	1.41379	-0.795725	3.1105
3609694	SNP	FQ312003: 3609694	rpsE gene;30S ribosomal subunit protein S5	-1.64609	2.36426	2.84076	1.0005	3.1047
group_6662	Accessory gene	HF937208: 1956796-1958037	hypothetical protein	2.12164	0.71815	3.02144	1.37931	3.1024
3510168	SNP	FQ312003: 3510168	yrbL gene;conserved hypothetical protein	-1.18285	3.13359	1.51147	0	3.10108
rusA	Accessory gene	FQ312003: 2067386-2067775	Crossover junction endodeoxyribonuclease RusA	2.9784	0.578459	0.783713	1.3454	3.10071
2717784	SNP	FQ312003: 2717784	hypothetical transmembrane transport protein	1.60273	3.4459	2.11773	2.27251	3.10023
4835901	SNP	FQ312003: 4835901	prfC gene;peptide chain release factor 3	2.96563	-1.41536	1.11507	-0.0816369	3.10008
group_17358	Accessory gene	HF937208: 4090918-4091127	hypothetical protein	1.08868	2.64376	1.0005	0	3.09612
955007	SNP	FQ312003: 955007	possible transport protein	2.94037	2.61585	2.53604	2.96627	3.09229
123367	SNP	FQ312003: 123367	yabI gene;DedA family integral membrane protein	1.93109	2.84374	2.95009	2.47474	3.0877
group_15151	Accessory gene	AE006468: 58733-58891	hypothetical protein	2.45013	1.84925	-1.52453	2.1394	3.08736
1185252	SNP	FQ312003: 1185252	csgF gene;assembly/transport component in curli production	1.41181	1.0005	0.460556	3.06201	3.08696
group_9403	Accessory gene	AE006468: 68308-68571	hypothetical protein	2.70826	2.06501	-0.947989	1.8327	3.08685
group_2220	Accessory gene	AP011957: 381678-383054	Replicative DNA helicase	0.621249	2.53062	-1.16902	2.44334	3.08675
group_3362	Accessory gene	HF937208: 4095286-4096710	Conjugative relaxosome accessory transposon protein	0.736969	2.68748	1.0005	0	3.08497
group_131	Accessory gene	AE006468: 2853999-2854490	hypothetical protein	1.84398	0.762269	1.8153	1.21165	3.08444
recD2_2	Accessory gene	CP006048: 32211-33854	ATP-dependent RecD-like DNA helicase	2.70596	2.78101	2.89141	2.69087	3.08211
group_10228	Accessory gene	HF937208: 4100036-4101001	site-specific tyrosine recombinase XerD	-2.12703	3.02666	0	0	3.08017
439371	SNP	FQ312003: 439371	proC gene;pyrroline-5-carboxylate reductase	-1.6273	0.310299	3.03026	0	3.07881
group_11772	Accessory gene	FQ312003: 57430-58122	hypothetical protein	2.66663	1.38023	2.44482	2.04482	3.07756
group_7658	Accessory gene	AE006468: 54968-55210	hypothetical protein	2.46634	1.52076	1.17288	1.98939	3.07302
group_3085	Accessory gene	FQ312003: 33401-33736	hypothetical protein	1.84608	2.17096	2.47471	-1.50665	3.07027
group_17381	Accessory gene	CP001363: 1286913-1287233	hypothetical protein	1.27736	1.10923	2.35047	0.528053	3.0698
group_11822	Accessory gene	CP006048: 3183330-3183557	hypothetical protein	0.289393	2.32943	2.88601	-2.05241	3.06527
999044	SNP	FQ312003: 999044	ycaJ gene;conserevd hypothetical protein	2.82608	2.51813	2.16823	2.55303	3.06407
group_17362	Accessory gene	HF937208: 4098618-4098887	hypothetical protein	0.165826	2.84134	0	1.0005	3.06177
group_17359	Accessory gene	HF937208: 4091314-4091604	hypothetical protein	1.77413	2.38955	1.0005	1.0005	3.05946
1426757	SNP	FQ312003: 1426757	ttrC gene;tetrathionate reductase subunit C (membrane protein)	2.80171	2.77736	3.12468	2.7469	3.05765
ptxA	Accessory gene	HF937208: 2829807-2830532	Pertussis toxin subunit 1 precursor	4.52896	-2.81422	1.9947	1.7158	3.0571
4622153	SNP	FQ312003: 4622153	amiB gene;N-acetylmuramoyl-L-alanine amidase	1.41563	1.0005	1.0005	3.12517	3.05636
group_12230	Accessory gene	CP006048: 219777-220070	hypothetical protein	-1.50961	1.65652	2.72684	0.428135	3.05548
group_1798	Accessory gene	AE006468: 2755588-2757519	Phage terminase large subunit (GpA)	2.90517	2.25974	1.38605	2.12816	3.05168
group_12113	Accessory gene	HF937208: 1963315-1963719	hypothetical protein	2.36486	-0.616966	2.79518	1.73547	3.04657
3272232	SNP	FQ312003: 3272232	yqgD gene;hypothetical inner membrane protein	-0.0877934	3.15796	2.98847	2.86178	3.04538
group_7119	Accessory gene	AE006468: 2757491-2758036	Phage DNA packaging protein Nu1	3.52739	1.89694	1.50382	2.0649	3.04465
group_8030	Accessory gene	CP006048: 208614-210047	hypothetical protein	-0.602692	2.32016	2.79848	1.0005	3.04182
group_15292	Accessory gene	LT795114.1: 1291557-1291621	hypothetical protein	-2.22521	1.53168	3.8256	1.0005	3.04175
group_11185	Accessory gene	FQ312003: 2041511-2041660	hypothetical protein	1.85415	3.13664	2.55191	2.63296	3.03905
group_572	Accessory gene	AE006468: 2743187-2743441	Prophage tail length tape measure protein	3.44887	1.22954	-1.13649	2.43385	3.03872
144011	SNP	FQ312003: 144011	murE gene;UDP-N-acetylmuramoylalanyl-D-glutamate--2,6-di a minopimelate ligase	-0.358009	1.93526	2.64556	-1.0005	3.03836
group_5604	Accessory gene	CP006048: 15821-16369	hypothetical protein	-0.774704	3.07659	1.82369	1.98876	3.03797
879687	SNP	FQ312003: 879687	ybhR gene;hypothetical inner membrane protein	-2.0924	2.65154	2.92118	0	3.03636
ymdB_2	Accessory gene	AE006468: 2733906-2734730	RNase III inhibitor	3.10099	3.58974	1.28963	0.916331	3.03316
group_124	Accessory gene	LM995975.1: 24377-24507	hypothetical protein	3.71482	2.16055	1.74004	1.0005	3.03288
smc_1	Accessory gene	AE006468: 2734727-2735938	Phage Tail Collar Domain protein	3.07989	2.15393	1.14304	1.70237	3.03157
1598345	SNP	FQ312003: 1598345	hypothetical hydrolase	0.748609	2.80744	0	1.41466	3.02788
group_7931	Accessory gene	AP011957: 2828770-2829339	hypothetical protein	2.4235	1.45663	-0.0260241	0.925917	3.02718
zntR_1	Accessory gene	CP006048: 39680-40114	HTH-type transcriptional regulator ZntR	2.81077	2.81781	2.63353	2.60525	3.0254
group_15069	Accessory gene	FQ312003: 2075984-2076499	hypothetical protein	2.23163	2.60387	2.12618	2.5341	3.02526
4285823	SNP	FQ312003: 4285823	hypothetical membrane transport protein	-1.88785	0	3.01428	0	3.02418
111352	SNP	FQ312003: 111352	hepA gene;probable ATP-dependent helicase HepA	-2.84169	0	3.17535	0	3.02379
group_7116	Accessory gene	AE006468: 2750895-2751923	Phage major capsid protein E	3.00354	2.40232	0.220006	1.39914	3.02273
group_12298	Accessory gene	CP006048: 107257-107757	hypothetical protein	0.521618	-0.235224	3.08352	-1.75164	3.02163
4134239	SNP	FQ312003: 4134239	ilvD gene;dihydroxyacid dehydratase	3.13975	-1.0005	0	-0.307631	3.01718
1399940	SNP	FQ312003: 1399940	ydiM gene;hypothetical MFS-family transport protein	3.01338	-0.523779	0.396654	-0.249849	3.01667
group_16165	Accessory gene	CP006048: 31729-31935	hypothetical protein	2.757	2.80378	2.54136	1.55114	3.01646
153823	SNP	FQ312003: 153823	ftsQ gene;cell division protein FtsQ	2.79252	-1.0005	0	-0.707342	3.01224
1114120	SNP	FQ312003: 1114120	rmf gene;ribosome modulation factor (protein E)	-0.953849	3.38848	1.0005	1.3045	3.00905
4753827	SNP	FQ312003: 4753827	superfamily I DNA helicase	2.98593	1.54514	2.55512	1.48248	3.00783
4439564	Indel	FQ312003: 4439564	hypothetical protein	1.58186	-2.56607	0.896121	3.6826	3.00775
group_9942	Accessory gene	CP006048: 16912-17283	hypothetical protein	-0.972126	2.16433	2.23644	1.37458	3.00605
cynT	Accessory gene	AE006468: 37522-38262	Carbonic anhydrase	1.2079	2.4528	-0.279363	2.20726	3.00514
3845012	Indel	FQ312003: 3845012	lpfD gene;hypothetical fimbrial protein (LpfD)	2.36815	2.80015	2.80974	2.93256	2.99881
1256554	SNP	FQ312003: 1256554	mfd gene;transcription-repair coupling factor (TrcF)	3.01106	-1.0005	1.41429	-0.227442	2.99294
3937721	SNP	FQ312003: 3937721	rfaP gene;lipopolysaccharide core biosynthesis protein	2.9137	-0.412759	2.62951	1.93918	2.99294
1169205	SNP	FQ312003: 1169205	putP gene;sodium/proline symporter (proline permease)	2.81537	2.30917	2.83779	2.34704	2.99243
group_3042	Accessory gene	CP006048: 3182916-3183194	hypothetical protein	0.195849	2.49503	1.13344	3.37366	2.99107
3302223	SNP	FQ312003: 3302223	arylsulfatase	1.0005	0	1.0005	3.03626	2.99041
group_15924	Accessory gene	CP000802.1: 326906-327079	hypothetical protein	1.81819	2.2917	1.25638	1.38621	2.98928
group_9138	Accessory gene	FQ312003: 2054343-2054747	Phage head-tail joining protein	2.31288	2.3451	1.77068	2.15874	2.98925
higA1	Accessory gene	CP006048: 15001-15303	Antitoxin HigA1	1.07411	3.69357	2.12904	1.7108	2.98916
group_16157	Accessory gene	CP006048: 48409-49194	Sporulation initiation inhibitor protein Soj	-0.546655	2.15919	2.14007	1.0005	2.98542
group_7985	Accessory gene	CP000468.1: 926004-926671	hypothetical protein	2.98802	-2.24187	0	0	2.98541
3721179	SNP	FQ312003: 3721179	glgP gene;glycogen phosphorylase	-1.62116	3.25008	-1.41638	0	2.98412
group_12212	Accessory gene	CP006048: 702465-703178	hypothetical protein	0.693661	3.42576	2.49924	2.61045	2.9833
group_12218	Accessory gene	CP006048: 213712-214074	hypothetical protein	0.747099	2.65216	1.41654	0.207256	2.97732
4129113	SNP	FQ312003: 4129113	comM gene;encodes cytoplasmic proteins involved in competence	1.0005	0	1.33964	3.02504	2.97386
3316025	SNP	FQ312003: 3316025	exuT gene;hexuronate transporter	1.0005	1.33405	0	3.06111	2.97363
group_12297	Accessory gene	CP006048: 109067-109456	hypothetical protein	-0.465765	1.11332	2.90654	-2.63196	2.97323
4637271	SNP	FQ312003: 4637271	yjfK gene;conserved hypothetical protein	-2.61421	2.94669	1.20235	0	2.97032
group_9738	Accessory gene	CP003737.1: 4088233-4088454	hypothetical protein	0.538767	0.681869	2.9036	2.38522	2.96592
3182060	SNP	FQ312003: 3182060	ptsP gene;phosphoenolpyruvate-protein phosphotransferase	1.95427	2.4233	2.75155	2.96386	2.96492
1215283	SNP	FQ312003: 1215283	flgD gene;flagellar hook formation protein FlgD	-0.373727	0	2.87222	-1.24011	2.96383
group_8750	Accessory gene	HF937208: 2827787-2828068	hypothetical protein	3.05022	-0.585954	1.09679	1.00289	2.96217
group_11634	Accessory gene	AE006468: 73239-73541	hypothetical protein	2.94574	1.58159	0.611366	1.64954	2.96185
4610665	SNP	FQ312003: 4610665	yjeP gene;hypothetical membrane protein	1.97434	2.72844	2.84768	2.86419	2.96166
286015	SNP	FQ312003: 286015	metQ gene;hypothetical lipoprotein precursor	2.90722	0.681004	2.85292	1.59305	2.95887
group_9137	Accessory gene	FQ312003: 2055070-2055270	hypothetical protein	2.09231	1.23982	2.02044	1.36237	2.95828
1986523	SNP	FQ312003: 1986523	hypothetical lipoprotein	0	0	1.0005	3.04578	2.9575
group_12240	Accessory gene	CP006048: 22730-22924	hypothetical protein	2.39817	0.88804	2.94179	2.2025	2.95729
group_6716	Accessory gene	CP006048: 5977-6498	hypothetical protein	-1.33981	2.8404	2.62239	1.0005	2.95471
group_9599	Accessory gene	FQ312003: 16974-17101	hypothetical protein	0.437726	2.15658	2.30429	0.902442	2.95323
group_11999	Accessory gene	CP012930.1: 3377955-3378149	hypothetical protein	2.22573	-1.39289	3.3601	1.0005	2.94918
2496525	SNP	FQ312003: 2496525	fadJ gene;hypothetical fatty acid oxidation complex alpha subunit	2.85638	-0.790523	1.0005	0	2.94886
group_9953	Accessory gene	CP006048: 126294-127019	hypothetical protein	-0.485781	2.77838	1.80294	1.37831	2.94872
4120035	Indel	FQ312003: 4120035	yieO gene;hypothetical transmembrane efflux protein (pseudogene)	1.23384	0	3.87611	-1.88705	2.94771
687123	SNP	FQ312003: 687123	citC gene;[citrate (pro-3S)-lyase] ligase	-1.01102	3.04696	2.84222	2.67915	2.94441
1180291	SNP	FQ312003: 1180291	hypothetical oxidoreductase	0	1.0005	2.95639	0	2.94418
group_16131	Accessory gene	CP006048: 200077-200364	hypothetical protein	-2.55558	2.36765	2.4748	-1.0005	2.94288
group_9416	Accessory gene	AE006468: 60123-60593	Transglycosylase SLT domain protein	2.23088	2.00115	0.366375	2.60894	2.93953
679851	Indel	FQ312003: 679851	rna gene;ribonuclease I precursor	-1.5964	0	1.91945	3.01776	2.93862
4453434	SNP	FQ312003: 4453434	bacteriophage tail protein	2.91898	2.52141	2.39278	1.96544	2.93484
group_9131	Accessory gene	FQ312003: 2058410-2058592	hypothetical protein	2.19174	1.59018	2.21625	1.33696	2.93395
yhdJ_1	Accessory gene	AE006468: 49480-50160	DNA adenine methyltransferase YhdJ	3.05451	2.48564	0.933399	3.02867	2.93141
glmM_3	Accessory gene	CP006048: 46413-46715	Phosphoglucosamine mutase	3.18188	-4.13646	2.95353	1.69041	2.93128
2329229	SNP	FQ312003: 2329229	hypothetical SsrB-regulated factor	-1.9046	0	2.82653	1.0005	2.92989
3847644	SNP	FQ312003: 3847644	lpfC gene;outer membrane usher protein (LpfC)	2.56573	2.75876	2.6698	2.97886	2.92969
4535947	SNP	FQ312003: 4535947	acs gene;acetyl-coenzyme A synthetase	2.78803	1.33818	2.3723	2.44518	2.92892
2375542	Indel	FQ312003: 2375542	hypothetical MR-MLE-family protein	0	0	2.81292	1.0005	2.92728
1960709	SNP	FQ312003: 1960709	argS gene;Arginyl-tRNA synthetase	0.656084	2.21631	1.78353	1.41073	2.92401
group_6350	Accessory gene	AE006468: 74201-74620	hypothetical protein	1.64696	2.5082	1.28309	1.48558	2.92381
group_15672	Accessory gene	CP019416.1: 2047614-2048087	hypothetical protein	1.64071	2.1549	1.87422	0	2.92243
faeE	Accessory gene	AE006468: 10248-10940	Chaperone protein FaeE precursor	2.98053	1.30395	0.624066	2.13223	2.92225
2662286	SNP	FQ312003: 2662286	dimethyl sulfoxide reductase	2.46534	1.22506	1.0005	0	2.91471
group_6732	Accessory gene	CP006048: 73704-74087	hypothetical protein	-1.35171	0.351686	3.13981	1.0005	2.91235
349508	SNP	FQ312003: 349508	pagN gene;possible outer membrane adhesin	0	0	2.93762	0	2.90966
4850736	SNP	FQ312003: 4850736	hypothetical outer membrane protein	-0.605227	2.52611	1.0005	2.64927	2.90853
2657019	SNP	FQ312003: 2657019	yfgB gene;conserved hypothetical protein	1.80562	3.06628	1.08708	1.51041	2.90764
694231	SNP	FQ312003: 694231	tatE gene;sec-independent protein translocase protein TatE	0.951649	2.99414	2.74406	2.29168	2.90719
2188782	SNP	FQ312003: 2188782	wcaI gene;hypothetical glycosyltransferase	-3.34888	4.46997	0	0	2.90284
2615289	SNP	FQ312003: 2615289	ppx gene;exopolyphosphatase	0.67316	2.65306	1.0005	0	2.8999
1275669	SNP	FQ312003: 1275669	phoP gene;transcriptional regulatory protein PhoP, regulator of virulence determinants	1.0005	0	1.34285	2.8793	2.89787
group_2413	Accessory gene	AE006468: 63893-64633	TraK protein	2.74955	2.07536	-1.86434	0.417265	2.89638
39255	SNP	FQ312003: 39255	hypothetical exported protein	0	0	0	2.8609	2.8963
3251015	SNP	FQ312003: 3251015	fba gene;fructose 1,6-bisphosphate aldolase	-1.41505	-1.0005	2.64981	1.58624	2.89127
3101073	SNP	FQ312003: 3101073	conserved hypothetical protein	2.31149	2.81817	2.4396	2.5713	2.89104
group_17357	Accessory gene	HF937208: 4090307-4090918	hypothetical protein	-0.698562	2.66698	1.0005	1.0005	2.89048
group_16166	Accessory gene	CP006048: 30937-31725	hypothetical protein	2.59309	2.6405	2.64531	2.45891	2.89037
2005927	SNP	FQ312003: 2005927	fliC gene;flagellin	-2.62014	4.18478	0	0	2.88956
group_12278	Accessory gene	CP006048: 66516-67061	hypothetical protein	-1.13571	3.53716	1.78731	2.44349	2.8881
group_2699	Accessory gene	AE006468: 71593-72225	hypothetical protein	-1.12276	2.00495	2.3305	1.20283	2.88769
4676778	SNP	FQ312003: 4676778	fbp gene;fructose-1,6-bisphosphatase	0	0	2.91414	0	2.88616
group_5034	Accessory gene	FQ312003: 2040503-2041510	hypothetical protein	2.82441	2.87371	1.00332	3.17522	2.88465
group_5629	Accessory gene	CP006048: 80627-83074	hypothetical protein	0.159583	0.716376	2.86076	0.656346	2.88329
group_2952	Accessory gene	FQ312003: 2053302-2053862	hypothetical protein	1.97668	1.40663	2.28319	1.99393	2.88226
3477363	SNP	FQ312003: 3477363	nusA gene;transcription termination/antitermination L factor	3.29424	-1.29254	-0.593919	0.365419	2.88049
group_15923	Accessory gene	CP000802.1: 326165-326769	anaerobic benzoate catabolism transcriptional regulator	1.91448	2.13658	1.39469	1.65221	2.8796
2682400	SNP	FQ312003: 2682400	suhB gene;extragenic suppressor protein SuhB	0	0	1.0005	2.89589	2.87759
3639662	SNP	FQ312003: 3639662	yhfK gene;conserved membrane protein	0.124197	1.0005	2.74179	0	2.87743
4435474	SNP	FQ312003: 4435474	pepE gene;peptidase E (pseudogene)	2.78294	1.80326	1.53706	1.0005	2.87687
3915212	Indel	FQ312003: 3915212	probable glucarate transporter	2.73042	-1.0005	-0.0672674	1.29285	2.87279
4603068	SNP	FQ312003: 4603068	frdD gene;fumarate reductase complex subunit D; membrane anchor polypeptide	2.4853	1.6841	2.51158	2.5639	2.86602
2834821	SNP	FQ312003: 2834821	recN gene;DNA repair protein	2.79251	1.79093	-1.0005	-1.61528	2.8653
group_12112	Accessory gene	HF937208: 1960229-1960939	hypothetical protein	1.73119	0.487964	2.16394	1.91146	2.86372
group_11433	Accessory gene	FQ312003: 2076496-2077113	hypothetical protein	2.34154	2.15045	2.56482	2.73607	2.86331
group_6540	Accessory gene	CP006048: 1448644-1449396	Antitermination protein	0.622288	1.4258	2.43349	1.34786	2.86244
group_8052	Accessory gene	CP006048: 12432-12659	hypothetical protein	-2.4761	2.07138	2.85702	1.0005	2.86004
group_11432	Accessory gene	FQ312003: 2077947-2078516	hypothetical protein	1.63505	2.43643	1.83524	0.751049	2.85937
1397528	SNP	FQ312003: 1397528	aroE gene;Shikimate 5-dehydrogenase	3.02169	0.72727	0	0	2.85097
4208234	SNP	FQ312003: 4208234	possible transferase	-2.81073	3.47171	0	0	2.85068
3969315	SNP	FQ312003: 3969315	yicJ gene;sodium:galactoside family symporter	1.70087	2.38952	3.04439	2.80005	2.85059
4263155	SNP	FQ312003: 4263155	conserved hypothetical protein	-0.268966	2.66624	2.78778	1.40767	2.84953
tnpR	Accessory gene	AE006468: 36755-37315	Transposon Tn3 resolvase	1.01858	1.80547	1.96542	2.0432	2.84668
512484	SNP	FQ312003: 512484	ybaE gene;hypothetical solute-binding protein	2.79768	1.88293	2.44046	1.41417	2.84613
170680	SNP	FQ312003: 170680	ampE gene;AmpE protein	2.63799	-0.358447	1.0005	0	2.84189
group_12249	Accessory gene	CP006048: 57336-57542	hypothetical protein	1.81879	1.2094	1.8502	1.0005	2.8407
group_9939	Accessory gene	CP006048: 219356-219775	hypothetical protein	-1.12298	1.84534	2.45976	0.234208	2.83797
group_2064	Accessory gene	AP011957: 397598-399016	Phage stabilisation protein	0.767816	1.60778	1.38549	2.68021	2.83742
vapB_2	Accessory gene	AE006468: 86967-87194	Antitoxin VapB	2.67946	1.19588	1.2625	-0.0507515	2.83594
group_4983	Accessory gene	AE006468: 2749478-2750056	Prophage minor tail protein Z (GPZ)	3.54932	2.26279	1.06533	2.84159	2.83477
2315630	SNP	FQ312003: 2315630	yejA gene;hypothetical transport system periplasmic binding protein	1.48785	2.91896	1.94893	1.41269	2.83125
group_16147	Accessory gene	CP006048: 11109-11468	hypothetical protein	-0.809188	3.64185	1.709	1.0005	2.83113
group_11997	Accessory gene	CP026167.1: 253053-253554	hypothetical protein	1.49339	0.621827	2.69025	0	2.83087
3078341	SNP	FQ312003: 3078341	possible permease	1.30525	2.94886	2.67717	0.553378	2.82869
group_1505	Accessory gene	AE006468: 2758960-2759433	Bacteriophage lysis protein	2.04221	2.05461	1.04327	-0.458144	2.82843
group_15897	Accessory gene	AP011957: 2830520-2831512	Tyrosine recombinase XerD	2.92484	1.69721	1.90334	-0.12157	2.82829
group_9132	Accessory gene	FQ312003: 2058410-2058592	hypothetical protein	2.0018	1.2163	2.45555	2.00139	2.82276
group_1943	Accessory gene	CP006048: 46019-46237	hypothetical protein	0.690909	-1.11994	3.16296	1.9969	2.82083
2976674	SNP	FQ312003: 2976674	nrdE gene;ribonucleoside-diphosphate reductase 2 alpha chain	2.6802	0	0.00912377	1.16547	2.81943
4056135	SNP	FQ312003: 4056135	yidA gene;conserved hypothetical protein	1.92691	2.24842	2.23611	0.0635804	2.81536
2629393	SNP	FQ312003: 2629393	shdA gene;host colonisation factor (ShdA)	0	0	1.0005	2.82779	2.81444
group_12243	Accessory gene	CP006048: 27626-27823	hypothetical protein	2.29409	1.82676	2.79797	2.23254	2.81002
3572903	SNP	FQ312003: 3572903	accC gene;biotin carboxylase	2.69342	2.55653	2.1195	1.63879	2.80874
1157105	SNP	FQ312003: 1157105	scsB gene;membrane protein, suppressor for copper-sensitivity B precursor	-2.455	2.86715	0	0	2.80709
group_6597	Accessory gene	CP011591.1: 3809775-3810152	hypothetical protein	0.46402	-0.197968	3.13178	1.41219	2.80351
group_11441	Accessory gene	FQ312003: 2053859-2054371	hypothetical protein	2.18868	0.792631	2.30362	0.887835	2.80253
group_842	Accessory gene	AP011957: 4068587-4071175	hypothetical protein	2.7028	0.209003	-0.0883014	1.0005	2.79888
2121381	SNP	FQ312003: 2121381	pduK gene;propanediol utilization protein	2.30649	1.94824	-0.115672	-1.0005	2.79803
group_11043	Accessory gene	FQ312003: 2071339-2071893	hypothetical protein	0.393829	2.32799	1.33772	1.62548	2.79727
group_15666	Accessory gene	CP006048: 2448275-2449252	hypothetical protein	-1.10829	1.91903	2.42469	0.509537	2.7949
755098	SNP	FQ312003: 755098	lysR-family transcriptional regulator	2.59791	0.4798	0.51778	0.990618	2.79362
group_7983	Accessory gene	CP010200.1: 2678430-2679053	Phage portal protein	2.77149	0.156955	1.41462	2.61792	2.79223
group_9988	Accessory gene	CP006048: 83403-83933	hypothetical protein	-0.0168405	-0.751343	2.86916	-0.98591	2.79217
group_17376	Accessory gene	HF937208: 4115192-4115818	Tetracycline repressor protein class G	3.92274	-0.227541	1.0005	-2.22061	2.7908
group_9736	Accessory gene	CP026702.1: 4372809-4373173	hypothetical protein	3.05026	0.466081	1.90966	1.0005	2.78918
2778661	SNP	FQ312003: 2778661	rseB gene;sigma-E factor regulatory protein RseB precursor	2.32533	1.85078	0	0	2.78704
group_3717	Accessory gene	FQ312003: 2045059-2045583	Baseplate J-like protein	1.72755	2.04225	2.04908	1.74936	2.78615
group_12225	Accessory gene	CP006048: 3186340-3186783	hypothetical protein	-0.63154	2.50161	1.75086	1.0423	2.78585
612790	Indel	FQ312003: 612790	fimW gene;fimbriae w protein	0	2.15541	2.4588	0	2.78584
2097836	Indel	FQ312003: 2097836	cbiP gene;hypothetical cobyric acid synthase	2.63292	1.53395	1.0005	1.0005	2.78583
930630	SNP	FQ312003: 930630	hypothetical flavoprotein	-1.65485	1.73404	2.77443	0.550541	2.78034
3284759	SNP	FQ312003: 3284759	yggW gene;possible oxygen-independent coproporphyrinogen III oxidase	2.18353	2.86788	2.35423	2.63801	2.7802
finO	Accessory gene	AE006468: 93349-93912	Fertility inhibition protein	1.92049	-1.28977	1.25927	2.06017	2.77862
3353497	SNP	FQ312003: 3353497	possible membrane transport protein	1.93328	2.53085	2.5785	2.36747	2.77134
4615007	SNP	FQ312003: 4615007	yjeQ gene;hypothetical membrane protein	3.19078	-1.0005	1.41552	-0.839992	2.77062
2325490	SNP	FQ312003: 2325490	yejK gene;nucleoid-asociated protein	1.0005	0	1.37024	2.97549	2.76786
group_10363	Accessory gene	FQ312003: 2075147-2075686	hypothetical protein	1.24145	2.07939	2.4461	-0.0480183	2.76741
2247503	SNP	FQ312003: 2247503	metG gene;Methionyl-tRNA synthetase	0	1.0005	1.0005	2.94322	2.76686
3103555	SNP	FQ312003: 3103555	yghJ gene;hypothetical protein	1.67695	1.73418	2.23845	2.81634	2.76684
group_12091	Accessory gene	CP009859.1: 317978-318538	hypothetical protein	2.44966	-1.47798	3.27254	0.0316735	2.76585
group_7461	Accessory gene	FQ312003: 2046527-2047585	Phage late control gene D protein (GPD)	0.126026	1.76378	1.95342	1.95244	2.76472
group_16124	Accessory gene	CP006048: 697296-697775	hypothetical protein	0.854182	2.87944	2.63645	2.24753	2.76265
group_12213	Accessory gene	CP006048: 703220-703408	hypothetical protein	2.30566	2.89491	2.46568	2.36089	2.76081
group_15026	Accessory gene	FQ312003: 2071922-2072146	Helix-turn-helix	0.00969681	0.791375	2.424	1.61625	2.76019
group_2410	Accessory gene	AE006468: 71210-71596	Type-F conjugative transfer system protein (TrbI_Ftype)	1.54455	2.30404	0.570152	1.42292	2.7601
70092	SNP	FQ312003: 70092	citE2 gene;citrate lyase beta chain	1.18855	2.51301	2.57113	2.28696	2.75786
group_2222	Accessory gene	AP011957: 381282-381369	Bacteriophage replication protein O	-1.19889	2.56919	0.275848	2.93603	2.75581
3315272	SNP	FQ312003: 3315272	exuT gene;hexuronate transporter	2.76555	-1.41562	0	0.192308	2.75144
group_5802	Accessory gene	AE006468: 2763577-2763717	hypothetical protein	1.71439	1.46512	2.91055	2.47398	2.75038
group_15220	Accessory gene	CU651637.1: 1008124-1008309	DNA-binding transcriptional regulator DicC	-0.674881	2.62508	1.09267	2.94658	2.74846
2118013	SNP	FQ312003: 2118013	pduD gene;diol dehydratase medium subunit	2.69765	1.86244	2.41365	1.86725	2.74747
2574228	SNP	FQ312003: 2574228	eutD gene;hypothetical phosphate acyltransferase	0.106978	0.269869	3.93802	-2.356	2.74687
group_3453	Accessory gene	FQ312003: 2056541-2057191	Caudovirus prohead protease	1.9794	1.11108	2.30064	1.72387	2.74647
group_1421	Accessory gene	AE006468: 2736271-2736876	hypothetical protein	1.56718	-0.539699	2.90167	0.961558	2.74602
group_4630	Accessory gene	AP011957: 4088762-4089196	Mercuric resistance operon regulatory protein	-0.816969	3.36325	1.13172	1.41563	2.74365
2185392	SNP	FQ312003: 2185392	cpsG gene;phosphomannomutase	2.7771	0.642535	1.74188	1.81171	2.74257
1811269	SNP	FQ312003: 1811269	hypothetical secreted protein	0.504197	2.82818	2.65113	2.172	2.74139
1261947	SNP	FQ312003: 1261947	ycfW gene;ABC transporter integral membrane subunit	2.87798	2.81106	2.45296	2.30665	2.7376
3214052	SNP	FQ312003: 3214052	conserved hypothetical protein	2.96297	-0.223099	1.39192	0	2.73512
group_2728	Accessory gene	FQ312003: 52422-53222	hypothetical protein	1.01292	1.38896	3.22287	-1.70866	2.72986
3977995	SNP	FQ312003: 3977995	misL gene;hypothetical autotransported protein (MisL)	-4.08531	3.44189	3.89268	0	2.72958
group_12111	Accessory gene	HF937208: 1959927-1960229	hypothetical protein	1.59437	1.97665	2.45505	-0.28777	2.72948
3811093	SNP	FQ312003: 3811093	yhjJ gene;hypothetical zinc-protease precursor	2.55313	2.85056	1.66199	2.10174	2.72893
group_12246	Accessory gene	CP006048: 53243-53749	hypothetical protein	0.314783	2.34052	2.34681	1.59565	2.72783
740907	SNP	FQ312003: 740907	nagD gene;NagD protein	1.41197	0	1.0005	2.74573	2.72697
group_12299	Accessory gene	CP006048: 106627-107166	hypothetical protein	0.818566	-0.590027	2.77968	-0.454618	2.72584
rrrD_2	Accessory gene	AE006468: 1115213-1115665	Lysozyme RrrD	2.04284	5.12441	-3.99047	3.3084	2.72535
3847726	Indel	FQ312003: 3847726	lpfC gene;outer membrane usher protein (LpfC)	0.491262	1.0005	2.65134	0	2.72436
2834256	SNP	FQ312003: 2834256	ppnK gene;conserved hypothetical protein	-0.169479	2.88628	2.51531	1.6294	2.72152
43577	SNP	FQ312003: 43577	conserved hypothetical protein	-1.07024	2.8076	1.84872	2.25629	2.71651
124192	SNP	FQ312003: 124192	thiP gene;hypothetical ABC transporter integral membrane protein	0	0	0	2.7268	2.71637
group_5896	Accessory gene	AE006468: 2748299-2749429	putative transposase	2.16762	1.11039	1.35359	2.07246	2.71636
577229	SNP	FQ312003: 577229	gcl gene;glyoxylate carboligase	1.48809	2.02409	2.17705	1.36106	2.71624
2007235	SNP	FQ312003: 2007235	fliD gene;flagellar hook associated protein (FliD)	1.0005	0	2.65942	0	2.71616
group_3969	Accessory gene	AP011957: 405194-405701	hypothetical protein	2.85676	2.2402	-0.750103	1.99737	2.71434
2974997	SNP	FQ312003: 2974997	nrdI gene;NrdI protein.	-2.33544	2.64802	2.73868	-1.0005	2.71282
group_5331	Accessory gene	AE006468: 41857-42423	hypothetical protein	1.85668	1.8346	1.28235	0.613345	2.71236
group_6631	Accessory gene	FN424405: 3400351-3401322	Tyrosine recombinase XerD	2.57836	0.830105	1.94618	1.45212	2.71071
group_6558	Accessory gene	FN424405: 3386260-3387327	Phage major capsid protein, P2 family	-1.60885	1.0005	2.75017	1.0005	2.70734
3471099	SNP	FQ312003: 3471099	pnp gene;polynucleotide phosphorylase	0	0	0	2.71327	2.7071
4600849	SNP	FQ312003: 4600849	ecnA gene;hypothetical entericidin A precursor	0	0	0	2.70275	2.70641
group_15077	Accessory gene	FQ312003: 2061887-2062306	KilA-N domain protein	0.895284	2.15121	2.50656	2.64576	2.70618
2490734	SNP	FQ312003: 2490734	yfcA gene;hypothetical membrane protein	-0.759466	3.09657	-1.41426	2.23211	2.70569
516478	SNP	FQ312003: 516478	mdlA gene;hypothetical ABC transporter ATP-binding membrane protein	-2.45222	2.70091	1.0005	0	2.70508
group_4809	Accessory gene	CP006048: 86949-88750	hypothetical protein	0.408866	0.957063	2.77074	-1.41563	2.70248
1330189	SNP	FQ312003: 1330189	sppA gene;protease IV	2.55113	1.43993	1.90668	1.8976	2.70081
group_7960	Accessory gene	CP006048: 664902-665252	hypothetical protein	3.7093	0.610764	2.13757	1.3808	2.69848
group_6168	Accessory gene	FQ312003: 2060334-2060828	Phage terminase, small subunit	3.04122	1.64407	0.90113	1.04667	2.6976
group_8071	Accessory gene	CP006048: 68113-68490	hypothetical protein	0.38345	2.57055	1.35969	1.81196	2.69663
4318609	SNP	FQ312003: 4318609	yiiU gene;cell division factor ZapB	2.64289	0.664067	2.61536	1.0005	2.69657
2673679	SNP	FQ312003: 2673679	sseBb gene;enhanced serine sensitivity protein	-3.25808	3.45265	-0.271718	0	2.69629
group_9834	Accessory gene	CP006048: 665249-665668	hypothetical protein	1.8721	2.15106	2.01672	2.68445	2.6949
381173	Indel	FQ312003: 381173	stbC gene;outer membrane fimbrial usher protein	1.98146	2.54449	2.21395	2.46414	2.69367
2092685	SNP	FQ312003: 2092685	yeeO gene;hypothetical inner membrane protein	0.241393	2.77109	1.80016	1.30542	2.69191
ftsH_2	Accessory gene	HF937208: 4108202-4109191	ATP-dependent zinc metalloprotease FtsH	0.1368	2.39134	1.25545	1.4145	2.69132
2806189	SNP	FQ312003: 2806189	rluD gene;ftsH suppressor protein SfhB	-1.77581	2.76033	0	0	2.6908
2451852	SNP	FQ312003: 2451852	hypothetical transketolase N-terminal section	-0.465748	3.06988	2.35773	0	2.68462
group_7664	Accessory gene	AE006468: 38917-39405	hypothetical protein	1.44271	1.69669	1.41508	0.377058	2.67902
rhsC	Accessory gene	AE006468: 337063-337836	Putative deoxyribonuclease RhsC	-2.39426	1.26083	3.2886	1.0005	2.67812
3817323	SNP	FQ312003: 3817323	yhjL gene;hypothetical polysaccharide biosynthesis protein subunit C	2.84745	-1.0005	-1.0005	0.0923846	2.67707
group_1351	Accessory gene	AE006468: 78462-79844	Conjugative relaxosome accessory transposon protein	2.82469	0.25738	-0.933941	1.7338	2.67491
2295948	SNP	FQ312003: 2295948	cirA gene;colicin I receptor precursor	-1.25548	2.80595	2.53565	2.54848	2.67391
549922	SNP	FQ312003: 549922	ybaL gene;hypothetical transport protein	2.47262	0	-0.113821	1.71909	2.67158
1989551	SNP	FQ312003: 1989551	yecA gene;conserved hypothetical protein	-2.32905	1.0005	2.82322	0	2.66994
group_12102	Accessory gene	CP023142.1: 1622606-1622912	Phage holin family (Lysis protein S)	2.31624	2.35405	-1.33446	0.996089	2.66839
4625880	SNP	FQ312003: 4625880	hflX gene;HflX protein, hypothetical GTP-binding protein	2.08633	2.58911	2.377	0.577447	2.66577
group_9945	Accessory gene	CP006048: 28061-28303	hypothetical protein	2.06907	2.0171	2.41711	1.85508	2.66436
4320442	SNP	FQ312003: 4320442	menA gene;menaquinone biosynthetic protein	2.61172	1.29915	2.31852	2.1348	2.66059
1629747	SNP	FQ312003: 1629747	possible ATP-binding protein	2.6606	0.826685	1.0005	0	2.65998
group_5431	Accessory gene	FQ312003: 72295-72951	hypothetical protein	2.46695	1.20346	1.7607	1.41538	2.65997
4104083	SNP	FQ312003: 4104083	gidA gene;glucose inhibited division protein	2.61897	1.78754	1.89955	1.0005	2.65997
3641709	SNP	FQ312003: 3641709	pabA gene;para-aminobenzoate synthase, glutamine amidotransferase component II	-1.10501	2.02925	1.71986	1.0005	2.65966
group_3275	Accessory gene	FQ312003: 2057169-2058410	Phage portal protein	0.698292	1.35717	2.30721	2.87255	2.65966
group_9820	Accessory gene	CP006048: 3156236-3156530	ORF6N domain protein	1.99805	1.90362	1.14983	0	2.65868
2257735	SNP	FQ312003: 2257735	yehY gene;hypothetical permease transmembrane component	2.57216	0	0.499131	1.0005	2.65828
821629	SNP	FQ312003: 821629	ybgR gene;probable cation transport protein	2.54281	0.860921	2.48752	1.69872	2.65605
group_7928	Accessory gene	JF725071.1: 1009-1041	Lysozyme RrrD	2.30045	1.36688	-0.360724	1.41696	2.6528
284914	SNP	FQ312003: 284914	yaeB gene;conserved hypothetical protein	1.0005	0	1.41557	2.66657	2.65252
group_16151	Accessory gene	CP006048: 19758-20690	hypothetical protein	2.48011	2.54388	2.4675	2.26385	2.64841
3580350	SNP	FQ312003: 3580350	hypothetical membrane protein	0.33836	2.57551	2.56543	2.53528	2.64782
group_3053	Accessory gene	CP006048: 113193-114410	Modification methylase HhaI	-0.169363	0.639393	2.65056	-0.413691	2.64727
3924850	SNP	FQ312003: 3924850	tdh gene;threonine 3-dehydrogenase	1.48441	1.0005	2.65442	2.60819	2.64297
group_11302	Accessory gene	AE006468: 1104271-1104507	hypothetical protein	-0.0807945	2.77516	0.614507	2.23206	2.64176
611589	SNP	FQ312003: 611589	fimY gene;fimbriae Y protein	2.57876	1.34604	1.95032	1.72959	2.6373
group_3847	Accessory gene	FQ312003: 84010-84693	hypothetical protein	0.771423	1.79335	2.35028	1.43573	2.63592
1480442	SNP	FQ312003: 1480442	tyrS gene;tyrosyl-tRNA synthetase	1.0005	-1.0005	2.72719	0.206881	2.63548
669240	SNP	FQ312003: 669240	dsbG gene;thiol:disulfide interchange protein DsbG precursor	0.575902	2.55627	2.52607	2.39385	2.63318
1378101	SNP	FQ312003: 1378101	btuD gene;vitamin B12 ABC transport ATP-binding protein	3.25669	1.41451	1.73445	1.12017	2.62991
4007179	SNP	FQ312003: 4007179	yicN gene;hypothetical exported protein	2.67082	0.111599	0	0	2.62785
3689719	SNP	FQ312003: 3689719	bioH gene;hypothetical biotin biosynthesis protein	1.63205	1.0005	2.36121	-1.0005	2.62726
4678008	SNP	FQ312003: 4678008	mpl gene;murein peptide ligase	2.48842	0.232017	1.88959	1.84215	2.62592
1341266	SNP	FQ312003: 1341266	astA gene;arginine N-succinyltransferase	2.55555	1.7371	2.42493	1.65273	2.62201
group_12210	Accessory gene	CP006048: 694867-695061	hypothetical protein	0.630364	2.99693	2.27395	1.84996	2.6205
group_9938	Accessory gene	CP006048: 3185859-3186323	hypothetical protein	0.0546934	2.75608	0.405224	1.49804	2.61982
1882540	SNP	FQ312003: 1882540	conserved hypothetical protein	1.49107	2.10334	2.21834	2.49255	2.61844
group_1800	Accessory gene	AE006468: 1128557-1128707	hypothetical protein	0.407251	1.0005	2.60483	-0.646991	2.61492
group_9421	Accessory gene	AE006468: 59310-59600	hypothetical protein	1.99108	2.5579	1.22662	2.68568	2.61433
3035371	SNP	FQ312003: 3035371	hilC gene;AraC-family transcriptional regulator	-0.238566	2.59384	2.58359	2.32146	2.61379
3396174	SNP	FQ312003: 3396174	dnaG gene;DNA primase	-0.162387	2.47769	2.56214	2.40791	2.61253
4322427	SNP	FQ312003: 4322427	hslV gene;heat shock protein	2.46876	0.0569785	0	0	2.61066
group_4778	Accessory gene	CP006048: 5364-5972	hypothetical protein	-0.216201	2.25118	2.11862	1.35494	2.61039
group_9816	Accessory gene	HF937208: 1969426-1970772	hypothetical protein	2.35809	0.624187	1.32578	1.6357	2.60803
group_2735	Accessory gene	AE006468: 2739024-2740220	hypothetical protein	3.1171	1.38996	-2.10641	2.4044	2.60608
4011807	SNP	FQ312003: 4011807	uhpB gene;two-component system sensor histidine kinase	-1.8783	2.47516	1.50804	0	2.60488
group_12241	Accessory gene	CP006048: 22918-24102	hypothetical protein	2.15923	2.2257	2.45108	2.06227	2.60461
258418	SNP	FQ312003: 258418	dxr gene;1-deoxy-D-xylulose 5-phosphate reductoisomerase	1.85834	1.41011	1.24037	2.45172	2.60436
group_16126	Accessory gene	CP006048: 698525-699343	hypothetical protein	0.355073	2.36375	2.50173	2.06899	2.60427
group_1558	Accessory gene	AE006468: 47346-47768	LexA repressor	2.01064	1.38924	-0.580232	0.38618	2.60235
4799863	SNP	FQ312003: 4799863	hsdM gene;type I restriction enzyme	2.38628	2.10865	2.35918	2.59575	2.60043
505310	SNP	FQ312003: 505310	lon gene;Lon protease	1.52749	1.86478	2.04904	1.38809	2.597
4441115	SNP	FQ312003: 4441115	hypothetical protein	2.45688	1.83688	2.01151	1.99176	2.59642
group_12287	Accessory gene	CP006048: 83089-83406	hypothetical protein	-0.168089	1.49812	2.18642	-1.72705	2.59348
group_2009	Accessory gene	FQ312003: 2074183-2075010	hypothetical protein	0.110608	1.71263	2.58064	-0.639131	2.58962
630192	SNP	FQ312003: 630192	sigma 54-associated DNA-binding protein	2.64853	0	-1.0005	0.849704	2.58831
group_15981	Accessory gene	LN897475.2: 12326-12514	hypothetical protein	1.97624	3.85378	0.779496	2.22731	2.58814
4795090	SNP	FQ312003: 4795090	hypothetical aldehyde dehydrogenase	2.48213	1.13255	1.58852	1.71219	2.58741
3862762	SNP	FQ312003: 3862762	glyS gene;glycine-tRNA synthetase, beta subunit	2.29775	2.211	2.50791	2.17706	2.58352
3998872	Indel	FQ312003: 3998872	nepI gene;hypothetical inner membrane transport protein (pseudogene)	2.16033	-1.029	0.94604	0.477742	2.58253
1389932	SNP	FQ312003: 1389932	ydiS gene;hypothetical electron transfer flavoprotein-quinone oxidoreductase	-2.27707	1.49795	2.53577	1.0005	2.58201
group_9817	Accessory gene	AE006468: 978374-978485	hypothetical protein	1.13553	1.28389	2.49329	0.335125	2.58093
207238	SNP	FQ312003: 207238	stiC gene;fimbrial usher protein	-0.3556	2.62362	2.42888	2.54272	2.57638
group_4472	Accessory gene	AE006468: 92554-93294	TraX protein	-0.744459	0.986241	1.47465	2.21146	2.57555
group_1631	Accessory gene	AE006468: 977162-977776	Chitinase class I	-0.680328	2.49246	2.0188	2.4216	2.57308
597846	SNP	FQ312003: 597846	lpxH gene;conserved hypothetical protein	0.955672	2.05211	1.77398	1.59651	2.57111
dam_1	Accessory gene	JF724783.1: 462-494	DNA adenine methylase	-0.0139658	1.17128	2.82914	1.0005	2.57109
518257	SNP	FQ312003: 518257	mdlB gene;hypothetical ABC transporter ATP-binding membrane protein	2.35984	-1.0005	1.69237	-0.514325	2.56906
3640782	SNP	FQ312003: 3640782	argDb gene;acetylornithine aminotransferase	-0.195662	2.3917	1.78752	2.12839	2.56898
4157576	SNP	FQ312003: 4157576	wzxE gene;hypothetical lipopolysaccharide biosynthesis protein	2.61265	1.2413	2.20149	1.41145	2.56692
group_4144	Accessory gene	FQ312003: 2069149-2069223	hypothetical protein	3.34619	-0.962155	1.1003	1.30886	2.56667
mec	Accessory gene	AE006468: 2741403-2742140	NlpC/P60 family protein	3.26154	1.11535	0.844127	2.3943	2.56573
group_6725	Accessory gene	CP006048: 132005-132550	hypothetical protein	-1.29469	3.46562	0.0855332	1.62929	2.56474
652323	SNP	FQ312003: 652323	fepD gene;ferric enterobactin transport protein FepD	-2.04897	3.12531	1.3948	1.27198	2.56171
group_11058	Accessory gene	AE006468: 2742855-2743184	Phage minor tail protein	2.58839	2.13039	-1.34305	1.60356	2.56106
4244877	SNP	FQ312003: 4244877	conserved hypothetical protein	1.82639	1.73422	1.41406	0	2.56042
2781079	SNP	FQ312003: 2781079	nadB gene;L-aspartate oxidase (quinolinate synthetase B).	-2.25469	3.11868	1.60742	1.6565	2.55863
cph2_2	Accessory gene	CP006048: 38860-39660	Phytochrome-like protein cph2	2.73031	2.55394	2.27183	2.57091	2.55461
2983864	SNP	FQ312003: 2983864	emrR gene;hypothetical transcriptional regulator	2.54501	0.0514959	0	0.339932	2.55369
2380882	SNP	FQ312003: 2380882	nrdA gene;ribonucleoside-diphosphate reductase 1 alpha chain	2.36448	1.38429	2.45509	1.91806	2.55345
576517	SNP	FQ312003: 576517	allR gene;negative regulator of allantoin and glyoxylate utilization operons	2.31842	1.03043	2.50748	1.97586	2.55285
group_9635	Accessory gene	AP011957: 380712-380873	hypothetical protein	-0.486612	2.23978	3.05737	-0.0915521	2.5528
4464041	SNP	FQ312003: 4464041	yjbF gene;hypothetical lipoprotein	0.15455	1.71969	2.82954	2.95138	2.55231
50569	SNP	FQ312003: 50569	hypothetical transport protein	2.6605	-0.022445	0	0	2.55184
group_3991	Accessory gene	CP006048: 712849-713418	hypothetical protein	-0.152924	1.78661	2.59848	-0.794555	2.55167
group_9775	Accessory gene	FQ312003: 2764466-2764509	hypothetical protein	2.76893	-2.05005	1.43535	1.72379	2.5515
821670	SNP	FQ312003: 821670	ybgR gene;probable cation transport protein	0.275466	2.02404	2.89913	-0.565189	2.54947
2246700	SNP	FQ312003: 2246700	mrp gene;conserved hypothetical protein	2.22522	0.79441	0	0	2.54831
2560773	SNP	FQ312003: 2560773	conserved hypothetical protein	2.22919	2.47266	1.31567	1.08095	2.54549
4537568	SNP	FQ312003: 4537568	nrfA gene;cytochrome c552, subunit of nitrite reductase complex	1.68978	2.07265	1.335	1.4098	2.54468
2703101	SNP	FQ312003: 2703101	yfhA gene;hypothetical transcriptional regulator	2.27867	1.36868	1.942	1.62939	2.54436
1696217	SNP	FQ312003: 1696217	ydbH gene;hypothetical exported protein	-2.55295	2.72542	2.37405	1.98566	2.54404
2082945	Indel	FQ312003: 2082945	hypothetical protein	-1.0005	1.0005	2.83332	0	2.5393
3061831	SNP	FQ312003: 3061831	invA gene;secretory apparatus of type III secretion system	2.50214	0	-0.0302668	0	2.53694
820811	SNP	FQ312003: 820811	pnuC gene;pnuC protein	0	1.0005	0	2.60018	2.53173
group_6525	Accessory gene	AP011957: 374471-374785	hypothetical protein	1.29449	0.146443	1.34638	1.94076	2.53059
4758622	SNP	FQ312003: 4758622	hypothetical ATP-dependent Lon protease	2.07125	2.74756	1.64561	1.79424	2.53014
group_9130	Accessory gene	AE006468: 977773-978245	Bacteriophage lysis protein	0.814008	2.36375	2.37938	2.50575	2.5292
4081030	SNP	FQ312003: 4081030	yieH gene;hypothetical hydrolase	2.42257	2.23902	1.76752	1.0005	2.5273
2633619	Indel	FQ312003: 2633619	ratB gene;hypothetical outer membrane protein (RatB) (pseudogene)	2.42966	1.96419	1.73833	2.36252	2.52132
group_7874	Accessory gene	CU928163.2: 1013751-1014239	hypothetical protein	1.236	1.79794	1.62892	1.38809	2.52091
3913074	SNP	FQ312003: 3913074	hypothetical racemase	2.53669	2.0066	2.13637	1.0005	2.5209
1570360	SNP	FQ312003: 1570360	hyaB2 gene;uptake hydrogenase-1 large subunit	0.181734	2.25219	1.25536	1.32689	2.5195
esiB_6	Accessory gene	CP006048: 35358-35993	Secretory immunoglobulin A-binding protein EsiB	2.17854	2.21623	2.4951	1.60278	2.51809
2990044	SNP	FQ312003: 2990044	gshA gene;Glutamate--cysteine ligase	-2.54299	2.61898	0	0	2.51808
group_15279	Accessory gene	CP022491.1: 3480298-3480702	hypothetical protein	1.56587	1.98801	0.842203	1.59461	2.5176
3899993	SNP	FQ312003: 3899993	mtlR gene;mannitol operon repressor (mannitol repressor protein)	2.29399	2.30154	2.01814	2.4392	2.51273
1709277	SNP	FQ312003: 1709277	hypothetical chemo-receptor protein	1.2523	2.12598	2.14405	2.5822	2.51167
yahA	Accessory gene	AE006468: 22257-22808	Cyclic di-GMP phosphodiesterase YahA	3.05816	0.0411672	1.5092	0.721838	2.51155
4265084	SNP	FQ312003: 4265084	fdoI gene;formate dehydrogenase-O gamma subunit	0.548683	1.87815	2.46288	1.72345	2.51083
2427615	SNP	FQ312003: 2427615	nuoJ gene;NADH dehydrogenase I chain J	0.535689	1.41559	0	1.91987	2.50966
group_5608	Accessory gene	CP006048: 34651-35046	hypothetical protein	1.5881	2.04054	1.96607	1.41412	2.50875
group_15919	Accessory gene	HF937208: 1971499-1973019	hypothetical protein	-0.217903	1.67247	0.721216	1.63507	2.50539
4669061	SNP	FQ312003: 4669061	ytfN gene;hypothetical exported protein	3.03074	-1.29565	0	0	2.50506
group_6672	Accessory gene	CP003836: 118302-119302	hypothetical protein	1.60101	0.854822	2.54962	0	2.5044
4202735	SNP	FQ312003: 4202735	tatB gene;sec-independent protein translocase protein	2.11299	1.0005	1.0005	0	2.50161
group_12680	Accessory gene	CP006048: 87381-89031	conjugal transfer mating pair stabilization protein TraN	1.02819	1.84251	0	0	2.49689
484548	SNP	FQ312003: 484548	phnW gene;2-aminoethylphosphonate:pyruvate aminotransferase	1.0005	0	2.45871	-1.72214	2.49591
4674163	SNP	FQ312003: 4674163	hypothetical protein	2.18939	2.12051	2.61673	2.18564	2.49226
group_3001	Accessory gene	AE006468: 42455-43396	hypothetical protein	2.41489	1.98219	-0.302605	0.788291	2.49195
4760093	SNP	FQ312003: 4760093	conserved hypothetical protein	2.70521	-0.859168	-0.87748	1.32912	2.49021
1130628	SNP	FQ312003: 1130628	yccA gene;hypothetical membrane protein	2.26933	0.899745	1.34849	0	2.48922
group_16154	Accessory gene	CP006048: 27813-28061	hypothetical protein	2.08358	1.96706	2.511	2.02348	2.48715
725207	SNP	FQ312003: 725207	rihA gene;probable nucleoside hydrolase	2.1981	1.83941	2.12666	1.99282	2.48644
gadX_3	Accessory gene	AE006468: 3967-4725	HTH-type transcriptional regulator GadX	2.4815	1.01684	0.0542212	1.76655	2.4794
3207542	SNP	FQ312003: 3207542	STM3025.1N gene;regulatory protein	2.28581	1.89396	2.18165	1.80294	2.47771
349926	SNP	FQ312003: 349926	pagN gene;possible outer membrane adhesin	1.66791	1.0005	1.59705	1.40756	2.47642
3007928	SNP	FQ312003: 3007928	norV gene;NO reductase. Flavorubredoxin	2.11877	2.42393	2.37131	1.92431	2.47634
group_12117	Accessory gene	HF937208: 1970769-1971458	Phage Mu protein F like protein	1.76726	0.518875	2.51841	1.41505	2.47551
671596	SNP	FQ312003: 671596	ahpF gene;alkyl hydroperoxide reductase F52A protein (subunit F)	1.53435	2.34535	2.21708	1.96334	2.47484
kilR	Accessory gene	HF937208: 1987731-1987937	Killing protein KilR	1.03222	1.83446	1.17817	1.0005	2.4738
traC	Accessory gene	FQ312003: 58484-62251	DNA primase TraC	2.27494	0.354716	1.16468	-0.03625	2.47358
3804529	SNP	FQ312003: 3804529	yhjE gene;hypothetical metabolite transport protein	0.513954	2.48485	1.97486	2.02921	2.47353
942954	SNP	FQ312003: 942954	hypothetical membrane protein	-0.385797	2.06858	1.15037	1.39914	2.4729
group_9596	Accessory gene	FQ312003: 48674-49288	hypothetical protein	2.72779	0.309677	1.31543	-0.0428226	2.47203
672004	SNP	FQ312003: 672004	ahpF gene;alkyl hydroperoxide reductase F52A protein (subunit F)	1.87352	2.20524	2.4174	2.24395	2.47121
group_595	Accessory gene	CP002487: 2823621-2824708	Phage late control gene D protein (GPD)	1.89702	0.760216	2.09003	2.63063	2.4705
group_12116	Accessory gene	HF937208: 1966161-1966526	hypothetical protein	0.477627	1.3854	2.85479	1.31894	2.47003
2233548	SNP	FQ312003: 2233548	fbaB gene;fructose-bisphosphate aldolase class I	-1.90987	2.64396	2.24589	2.06662	2.46761
3214852	SNP	FQ312003: 3214852	outer membrane protein (associated with virulence)	0	1.0005	1.71124	2.46443	2.46437
group_9994	Accessory gene	CP006048: 116173-116559	hypothetical protein	-0.668266	0.700148	2.65366	-0.638704	2.46103
group_9957	Accessory gene	CP006048: 3191956-3192348	hypothetical protein	-0.0925698	1.48441	2.03882	1.0009	2.45812
3269741	SNP	FQ312003: 3269741	speA gene;Biosynthetic arginine decarboxylase	1.00726	2.40794	2.50967	2.30591	2.45756
3322241	SNP	FQ312003: 3322241	hypothetical protein	2.04909	2.35125	1.34446	0.437777	2.4565
298917	SNP	FQ312003: 298917	yafD gene;hypothetical protein	-1.41457	0	2.8366	0	2.45624
3784019	Indel	FQ312003: 3784019	yhiP gene;hypothetical PTR2 family transport protein	1.26288	1.94581	-0.358111	1.4098	2.45556
1159158	SNP	FQ312003: 1159158	scsC gene;secreted protein, suppressor for copper-sensitivity C precursor	1.4156	1.73354	1.0005	0	2.4544
4719084	SNP	FQ312003: 4719084	treR gene;trehalose operon repressor	1.49699	1.22897	1.65228	0	2.4537
1364813	SNP	FQ312003: 1364813	hypothetical outer membrane protein	2.28773	0.328104	2.4121	0	2.45136
group_5486	Accessory gene	AP011957: 2812829-2814796	hypothetical protein	2.96463	1.22059	-0.037442	0	2.44906
775789	SNP	FQ312003: 775789	ybgH gene;PTR2-family transport protein	2.50066	0.581914	1.79491	1.0005	2.44868
group_12300	Accessory gene	CP006048: 102807-104084	hypothetical protein	2.00446	1.37928	2.12923	-2.31282	2.44862
group_1395	Accessory gene	CP006048: 663258-664871	hypothetical protein	2.47503	0.756996	1.76432	2.15389	2.44265
2838973	SNP	FQ312003: 2838973	bapA gene;large repetitive protein	2.16078	0.951147	2.11275	1.40695	2.44043
952598	SNP	FQ312003: 952598	rumB gene;hypothetical RNA methyltransferase	1.83918	2.10404	2.45526	2.39613	2.44008
3217458	SNP	FQ312003: 3217458	conserved hypothetical protein	-1.47872	2.37603	1.7277	-0.656055	2.43908
3353909	SNP	FQ312003: 3353909	ygiK gene;decarboxylate transporter	2.39835	2.09856	1.6377	1.33144	2.43757
group_16128	Accessory gene	CP006048: 714450-714662	hypothetical protein	0.45304	2.45181	2.42732	2.25157	2.43353
1415484	SNP	FQ312003: 1415484	ynhG gene;hypothetical exported protein	-1.98418	2.47755	1.49239	1.38809	2.43254
group_6618	Accessory gene	CP006048: 2450212-2450520	hypothetical protein	1.31328	1.26342	1.99786	1.0005	2.43023
group_5607	Accessory gene	CP006048: 50753-51388	hypothetical protein	-1.64583	1.88911	1.50204	1.0005	2.43016
4159118	SNP	FQ312003: 4159118	rffT gene;probable 4-alpha-l-fucosyltransferase	2.87925	-1.0005	-1.0005	-1.93299	2.42981
dam_3	Accessory gene	LT904882.1: 1880232-1881038	DNA adenine methylase	2.64593	0.165474	2.45406	0	2.42768
2360742	SNP	FQ312003: 2360742	alkB gene;AlkB protein	0.162105	1.0005	1.0005	2.30251	2.42759
2839466	SNP	FQ312003: 2839466	bapA gene;large repetitive protein	2.40186	0.711757	2.41179	2.15064	2.4237
group_16019	Accessory gene	KC618326.1: 17126-17284	hypothetical protein	2.16943	1.74321	2.16343	2.00376	2.42231
1325035	SNP	FQ312003: 1325035	yeaD gene;conserved hypothetical protein	1.57236	1.62801	2.4699	1.72559	2.41924
4313033	SNP	FQ312003: 4313033	yiiQ gene;conserved hypothetical protein	1.57326	2.48485	2.30648	2.42732	2.41919
1965027	SNP	FQ312003: 1965027	conserved hypothetical protein	1.0005	0	1.33166	2.42793	2.41746
group_2869	Accessory gene	CP001363: 1296504-1296952	hypothetical protein	-1.69478	1.68756	3.47978	1.07588	2.41741
1028819	SNP	FQ312003: 1028819	lpxK gene;tetraacyldisaccharide 4'-kinase	2.47534	-1.41171	1.0005	-1.39941	2.41616
2558777	SNP	FQ312003: 2558777	amiA gene;probable N-acetylmuramoyl-L-alanine amidase	2.41948	0.419159	1.88575	1.0005	2.41604
456423	SNP	FQ312003: 456423	malZ gene;maltodextrin glucosidase	2.17291	0.815105	-0.0393901	0	2.41292
2582714	SNP	FQ312003: 2582714	tktB gene;transketolase 2	2.13113	2.05734	2.1725	2.16204	2.41266
yedA_3	Accessory gene	CP006048: 42510-43394	putative inner membrane transporter YedA	3.05953	3.10357	1.26402	3.49239	2.41242
3771682	SNP	FQ312003: 3771682	yhhT gene;hypothetical membrane protein	-0.471694	2.58965	2.16845	2.28773	2.4121
dinI_3	Accessory gene	AE006468: 1109308-1109541	DNA-damage-inducible protein I	2.03787	-0.243886	1.78664	-0.590077	2.40996
3668165	SNP	FQ312003: 3668165	mrcA gene;penicillin-binding protein 1A	2.45951	-1.41483	1.41278	1.35107	2.40985
1740367	SNP	FQ312003: 1740367	pspF gene;psp operon transcriptional activator PspF	2.00086	1.22945	1.45527	0	2.40895
2604895	SNP	FQ312003: 2604895	perM gene;hypothetical membrane protein	0	1.88615	0.587951	1.98505	2.40731
1659379	SNP	FQ312003: 1659379	conserved hypothetical protein	0.499593	2.20712	1.59341	1.0005	2.40669
2556061	SNP	FQ312003: 2556061	conserved hypothetical protein	-0.738928	2.24822	2.23788	2.58341	2.4063
4020013	Indel	FQ312003: 4020013	hypothetical membrane protein	1.95613	0.66743	0	1.0005	2.40388
4624542	SNP	FQ312003: 4624542	miaA gene;tRNA delta-2-isopentenylpyrophosphate (IPP) transferase	2.0014	2.07939	2.33403	2.29664	2.40385
890808	SNP	FQ312003: 890808	ybiN gene;conserved hypothetical protein	-0.825928	2.49745	1.85385	1.78009	2.40178
1462586	SNP	FQ312003: 1462586	ydhC gene;hypothetical integral membrane transport protein	-0.899112	2.32036	1.0005	0	2.40157
4435300	SNP	FQ312003: 4435300	pepE gene;peptidase E (pseudogene)	2.22307	-1.41558	0.0123687	1.92518	2.40107
4146124	SNP	FQ312003: 4146124	rhlB gene;hypothetical ATP-dependent RNA helicase	-1.36656	2.4313	2.40502	2.221	2.39923
3140700	SNP	FQ312003: 3140700	ygdH gene;conserved hypothetical protein	2.01923	2.3819	2.03943	2.6562	2.39704
merR	Accessory gene	AP011957: 4088762-4089156	Mercuric resistance operon regulatory protein	2.0977	0.569705	2.43851	1.19957	2.39657
2710957	SNP	FQ312003: 2710957	yfhD gene;hypothetical exported protein	1.0005	0	1.41562	2.38003	2.39584
1257277	SNP	FQ312003: 1257277	mfd gene;transcription-repair coupling factor (TrcF)	-0.952853	2.72605	1.0005	1.72073	2.39393
group_11770	Accessory gene	FQ312003: 58119-58466	hypothetical protein	0.347387	1.92519	2.14803	1.41099	2.39332
group_16261	Accessory gene	CP006048: 2456046-2456273	hypothetical protein	0.0469878	1.7969	1.8343	-1.89431	2.39017
3648357	SNP	FQ312003: 3648357	nirC gene;hypothetical nitrite transporter	2.35179	1.70449	2.2371	0	2.38857
group_12242	Accessory gene	CP006048: 24114-24461	hypothetical protein	2.08162	1.93898	2.40303	1.27894	2.38735
group_6720	Accessory gene	CP006048: 11468-11914	hypothetical protein	0.569746	2.01965	1.82842	1.0005	2.38678
group_4082	Accessory gene	FQ312003: 2818683-2818802	hypothetical protein	-0.134338	-1.7334	2.5541	0.0288555	2.38569
2097189	SNP	FQ312003: 2097189	cobU gene;cobinamide kinase and guanylyltransferase	-1.5416	2.73276	1.76106	1.0005	2.38253
group_8725	Accessory gene	AE006468: 2758323-2758724	Inhibitor of g-type lysozyme precursor	3.03288	-0.340111	0.97797	2.67601	2.38212
1390258	SNP	FQ312003: 1390258	ydiS gene;hypothetical electron transfer flavoprotein-quinone oxidoreductase	2.25001	0.761519	2.22134	1.90987	2.38161
2340508	Indel	FQ312003: 2340508	sspH2 gene;Type III secretion system effector protein-E3 Ubiquitin ligase	0.471804	1.41562	1.41557	2.47275	2.38136
1138260	SNP	FQ312003: 1138260	pipD gene;hypothetical secreted peptidase	2.27507	1.47502	1.86643	2.16886	2.37989
4456189	SNP	FQ312003: 4456189	Phage tail sheath protein	1.39753	1.0005	2.24058	2.33788	2.37966
1847928	SNP	FQ312003: 1847928	appC gene;cytochrome bd-II oxidase subunit I (pseudogene)	0.582839	2.40154	2.02172	1.98418	2.37806
868703	SNP	FQ312003: 868703	ybhK gene;conserved hypothetical protein	2.15028	2.58446	2.2218	1.0005	2.37776
3736984	SNP	FQ312003: 3736984	yhhY gene;hypothetical acetyltransferase	2.69649	0	0	-1.52159	2.37677
group_6353	Accessory gene	AE006468: 72222-73214	TraU protein	0.283039	1.84495	1.43393	0.78686	2.37632
1390571	SNP	FQ312003: 1390571	ydiR gene;hypothetical electron transfer flavoprotein subunit	-1.08427	2.37823	2.25262	2.16393	2.37584
208854	SNP	FQ312003: 208854	stiA gene;fimbrial subunit	2.36723	-1.0005	1.95708	1.97122	2.37557
1598766	SNP	FQ312003: 1598766	hypothetical hydrolase	1.0005	0	0	2.40944	2.37341
group_12695	Accessory gene	CP001363: 1286588-1286920	hypothetical protein	0.666108	0.570432	2.00991	0	2.37334
group_9973	Accessory gene	CP006048: 73113-73691	hypothetical protein	-0.727854	-0.362491	2.36875	1.4098	2.37294
4708786	SNP	FQ312003: 4708786	conserved hypothetical protein	2.20297	1.92488	2.20901	2.04854	2.3674
673325	SNP	FQ312003: 673325	molybdopterin-containing oxidoreductase catalytic subunit	-2.16582	2.40903	1.0005	1.0005	2.36712
3235669	SNP	FQ312003: 3235669	gcvP gene;Glycine dehydrogenase [decarboxylating]	-1.17596	2.27831	1.0005	-1.0005	2.3662
group_33228	Accessory gene	AE006468: 1109308-1109541	DNA-damage-inducible protein I	1.6274	-1.0005	1.74487	1.73427	2.36603
892040	SNP	FQ312003: 892040	ybiO gene;hypothetical membrane protein	1.40449	1.41562	1.9213	2.36785	2.36203
[truncated: 1,809 more rows]

## Sheet: Appendix Table 8
Appendix Table 7. Model comparison for Bayesian phylogenetic analysis
[truncated: 14 more rows]

[truncated: 3 more sheets: Appendix Table 9, Appendix Table 10 , Appendix Table 11]
